# Supplementary material for: Identification of Hub Genes and Potential Biomarkers for Childhood Asthma by Utilizing an Established Bioinformatic Analysis Approach
Source: Biomedicines. 2022 Sep 16;10(9):2311. doi: 10.3390/biomedicines10092311 (PMC9496621; doi:10.3390/biomedicines10092311)
Supplement: Supplementary file 1 [file biomedicines-10-02311-s001.zip › Table S1.xlsx]

## Sheet: gwas-association-downloaded_202
Table S1. Summary of childhood asthma-associated SNPs from GWAS catalogs
Risk SNPs	p-value	OR	CI	Mapped gene
rs9391997	7e-11	1.102	[1.070-1.135]	IRF4
rs1321859	9e-10	1.102	[1.068-1.136]	BACH2 - MIR4464
rs4473914	9e-09	1.092	[1.060-1.125]	ITGB8
rs34880821	5e-10	1.106	[1.071-1.141]	IL6 - MTCYBP42
rs917115	2e-09	1.112	[1.074-1.152]	JAZF1
rs13277355	2e-10	1.11	[1.075-1.146]	MYC - PVT1
rs4739738	3e-13	1.117	[1.084-1.151]	LINC00529 - RNU6-1213P
rs117137535	4e-09	1.307	[1.195-1.429]	ARRDC1
rs992969	7e-42	1.248	[1.209-1.289]	GTF3AP1 - IL33
rs1723018	8e-06			CD247
rs7705042	4e-07			NDFIP1
rs6461503	9e-08			ITGB8 - EEF1A1P27
rs1623866	9e-06			ARFRP1
rs10208293	4e-38	1.14		IL18R1, IL1RL1
rs9272346	4e-37	1.13		HLA-DQA1, HLA-DQA1, HLA-DQA1, HLA-DQA1, HLA-DQA1
rs928413	2e-40	1.19		GTF3AP1 - IL33
rs9901146	8e-99	1.18		ZPBP2 - GSDMB
rs61816761	2e-65	1.97	[1.823-2.129]	FLG, FLG-AS1
rs7518129	2e-11	1.111	[1.077-1.146]	TNFSF4
rs12023876	1e-09	1.102	[1.068-1.137]	ADORA1
rs943451	8e-14	1.125	[1.091-1.161]	PRKCQ
rs7894791	9e-11	1.103	[1.071-1.137]	KRT8P37 - CHCHD3P1
rs1775554	3e-13	1.117	[1.084-1.150]	LINC02676 - NA
rs12365699	2e-13	1.167	[1.120-1.216]	Y_RNA - CXCR5
rs479844	1e-11	1.106	[1.074-1.139]	AP5B1 - OVOL1
rs61894547	2e-39	1.463	[1.382-1.548]	EMSY
rs7936312	5e-33	1.194	[1.160-1.230]	EMSY - LINC02757
rs10774625	2e-08	1.087	[1.056-1.119]	ATXN2
rs1696361	1e-11	1.109	[1.076-1.142]	RPL12P33 - HNF1A-AS1
rs62623446	1e-10	1.188	[1.127-1.252]	TESPA1
rs705699	1e-11	1.106	[1.074-1.139]	RAB5B
rs3122929	7e-17	1.134	[1.101-1.167]	STAT6
rs11178648	4e-08	1.087	[1.055-1.120]	TSPAN8
rs1887704	5e-13	1.124	[1.089-1.161]	UBAC2
rs1950897	1e-08	1.096	[1.062-1.131]	RAD51B
rs11071559	3e-15	1.205	[1.151-1.262]	RORA
rs56062135	3e-26	1.194	[1.156-1.234]	SMAD3
rs35032408	5e-14	1.152	[1.111-1.195]	CLEC16A
rs3785356	6e-13	1.122	[1.087-1.157]	IL4R
rs2066844	4e-08	1.194	[1.121-1.272]	NOD2
rs4795399	1e-111	1.406	[1.365-1.448]	GSDMB
rs8066625	5e-09	1.151	[1.098-1.206]	STAT5B
rs56308324	3e-09	1.132	[1.086-1.180]	TBX21
rs28406364	1e-11	1.108	[1.076-1.142]	ZNF652 - PHB
rs4574025	9e-09	1.09	[1.058-1.122]	TNFRSF11A
rs12964116	3e-16	1.336	[1.247-1.432]	SERPINB7
rs4807630	2e-08	1.093	[1.060-1.128]	SBNO2
rs10414065	6e-09	1.207	[1.133-1.287]	SLC7A10 - CEBPA
rs72823641	3e-46	1.415	[1.349-1.484]	IL18R1, IL1RL1
rs10175070	4e-12	1.122	[1.086-1.160]	CCL20
rs34290285	2e-20	1.177	[1.137-1.219]	D2HGDH
rs13416555	2e-13	1.13	[1.094-1.167]	LINC00299
rs12634152	1e-16	1.133	[1.100-1.166]	LPP
rs35570272	3e-10	1.1	[1.068-1.133]	GLB1
rs2069763	2e-14	1.126	[1.092-1.160]	IL2
rs5743618	3e-32	1.249	[1.203-1.295]	TLR1
rs1837253	2e-27	1.211	[1.169-1.253]	BCLAF1P1 - TSLP
rs17622378	9e-11	1.103	[1.071-1.136]	IRF1, IRF1-AS1
rs2051809	3e-22	1.175	[1.137-1.214]	KIF3A
rs16903574	9e-16	1.236	[1.174-1.302]	OTULINL
rs10036789	5e-08	1.085	[1.054-1.117]	PTCD2 - YBX1P5
rs1117490	3e-08	1.1	[1.063-1.137]	TRIM26
rs2428494	8e-23	1.157	[1.124-1.191]	HLA-B
rs17742723	2e-06	1.35	[1.20-1.54]	KLHL1
rs13037508	8e-06	0.81	[0.74-0.89]	MACROD2
rs34290285	2e-34			D2HGDH
rs12469459	5e-12			GAL3ST2
rs1007027	6e-14			IL1R1
rs874953	7e-10			IL1R1
rs3917339	3e-09			IL1R1
rs72823641	7e-60			IL18R1, IL1RL1
rs2302621	1e-19			IL1RL2
rs12470864	3e-28			FAM183DP - IL1RL1
rs13416555	5e-15			LINC00299
rs13022699	1e-10			NA - MAP4K4
rs17775170	1e-13			SLC9A2
rs10209131	3e-12			SLC9A4 - SLC9A2
rs72825929	8e-10			IL18RAP - SLC9A4
rs72825990	3e-16			SLC9A4 - SLC9A2
rs1811711	2e-10			CCL20
rs79337446	3e-10			GLB1
rs2999076	2e-09			EEFSEC
rs9828592	9e-15			GLB1
rs13097957	2e-08			SSR3 - TIPARP-AS1
rs13099273	1e-26			LPP
rs55661102	2e-10			LPP
rs7626218	2e-10			TBL1XR1
rs62324212	3e-13			IL21-AS1
rs45613035	9e-12			KIAA1109
rs2069772	8e-11			IL2
rs2213020	1e-13			NA - THAP12
rs10836538	2e-08			PRR5L
rs6592651	9e-12			EMSY - LINC02757
rs2618070	2e-11			NA - THAP12
rs1696390	5e-12			RPL12P33 - HNF1A-AS1
rs11065286	2e-13			SPPL3
rs705699	9e-17			RAB5B
rs3024971	4e-15			STAT6
rs17547610	8e-11			LRP1
rs3122929	4e-25			STAT6
rs62623446	4e-09			TESPA1
rs4772189	3e-12			UBAC2
rs912425	2e-09			LINC02341
rs2208397	1e-09			RAD51B
rs17103286	5e-09			NFKBIA - DNAJC8P1
rs10152593	8e-12			SMAD3
rs56336520	5e-09			SMAD3
rs1965139	1e-08			CHP1
rs34986765	5e-18			RORA
rs56062135	3e-33			SMAD3
rs12912010	2e-12			SMAD3
rs28617673	2e-09			SMAD3
rs6498169	9e-12			CLEC16A
rs17804800	3e-08			CLEC16A
rs36045143	3e-20			CLEC16A
rs371454	3e-37			RANBP6 - NA
rs75557055	8e-09			KIAA2026
rs544253	1e-10			NA - GTF3AP1
rs274943	1e-10			NA - SUMO2P2
rs12379291	3e-10			ERMP1 - AK4P4
rs117248841	3e-09			NA - GTF3AP1
rs7918084	8e-12			EIF2S2P3
rs12722547	4e-09			IL2RA
rs17363282	3e-16
rs10737105	1e-14			PRKCQ-AS1
rs1612986	2e-24
rs12413578	4e-21			LINC02676 - LINC00709
rs1444782	4e-18
rs7894791	2e-12			KRT8P37 - CHCHD3P1
rs10791824	7e-18			OVOL1
rs497916	8e-09			CXCR5
rs11236797	3e-47			EMSY - LINC02757
rs61894547	6e-44			EMSY
rs7106446	3e-09			EMSY
rs61892804	5e-08			THAP12
rs12365699	1e-14			Y_RNA - CXCR5
rs2017759	2e-15			GVQW3
rs3197153	5e-14			LRRC32
rs6592657	5e-08			LRRC32
rs7936275	3e-09			IRAG1
rs2070901	3e-09			FCER1G
rs12023876	7e-12			ADORA1
rs35665093	3e-12			ARNT
rs61816761	4e-73			FLG, FLG-AS1
rs72702900	1e-30			LCE1D - LCE1C
rs12123821	4e-55			FLG-AS1
rs71625139	3e-17			RORC
rs55875222	5e-25			TDRKH-AS1, TDRKH
rs150597413	9e-13			FLG, FLG-AS1
rs12144049	2e-27			FLG-AS1 - LCE5A
rs138726443	2e-10			FLG-AS1, FLG
rs1552994	1e-13			FLG-AS1
rs145282902	8e-13			HRNR, FLG-AS1
rs11588970	2e-10			FLG-AS1
rs115813648	3e-28			LINC01527, SPRR5
rs3828058	6e-18			RORC
rs10864360	4e-09			RERE
rs4845604	2e-13			RORC
rs11811856	1e-11			TNFSF4
rs535153283	2e-10			SPRR2F - SPRR2C
rs1199156	6e-10			FLG-AS1 - LCE5A
rs78037977	1e-09			FASLG - SLC25A38P1
rs859725	1e-08			SLC25A38P1 - NA
rs6755248	9e-09			AP1S3
rs141343442	4e-09			D2HGDH
rs5743597	2e-09			TLR1
rs4833103	2e-18			TLR1
rs75983064	1e-09			TLR1
rs111066798	1e-20			KLF3 - RNA5SP158
rs11096954	3e-08			KLF3 - RNA5SP158
rs13164856	1e-09			IRF1-AS1, IRF1
rs7713065	2e-15			IRF1-AS1, IRF1
rs306106	4e-09			CAMK4
rs2162893	4e-17			RPS3AP21 - CAMK4
rs114081163	1e-08			WDR36 - RPS3AP21
rs149205188	2e-10			WDR36
rs72799426	1e-09			CCNI2
rs16903574	1e-14			OTULINL
rs9327638	2e-10			KIF3A
rs762534	2e-08			TH2LCRR - IL4
rs17510339	2e-20			KIF3A
rs6894017	3e-27			RAD50
rs17772583	3e-08			RAD50
rs249677	1e-09			NDFIP1 - NA
rs9784725	1e-12			NA - BCLAF1P1
rs7730817	1e-09			TMEM232
rs7714962	6e-09			CAMK4
rs2289278	2e-08			TSLP
rs1837253	3e-35			BCLAF1P1 - TSLP
rs62375550	6e-09			NA - TSLP
rs2066844	5e-09			NOD2
rs8052566	4e-08			NSMCE1-DT
rs3785356	4e-16			IL4R
rs75763833	4e-09			IL4R - IL21R
rs61584523	6e-09			SLC7A5
rs11648656	2e-08			CIITA
rs28406364	5e-13			ZNF652 - PHB
rs1044977	3e-08			HEXIM1
rs10468514	2e-11			RNA5SP443 - ARHGAP27
rs78625142	2e-08			ARL17B, ARL17B
rs141908043	2e-09			PSMD3
rs35142265	2e-17			NR1D1 - MSL1
rs143669790	2e-20			IKZF3
rs114211283	4e-14			IKZF3
rs146459536	7e-34			IKZF3
rs145835664	8e-23			MED1
rs3764354	2e-22			IKZF3
rs111935829	9e-09			ORMDL3
rs12600751	1e-21			FBXL20
rs11651596	2e-124			ZPBP2 - GSDMB
rs59843584	4e-18			GSDMA
rs2302776	3e-30			MED24
rs6503533	7e-30			MED24
rs3152	3e-11			PGAP3
rs76144645	2e-10			FBXL20
rs34492353	6e-12			NFKBIL1
rs4647195	4e-08			LTA
rs2855812	2e-10			MICB
rs78546106	6e-11			TSBP1-AS1, TSBP1
rs35342892	2e-09			ATG5
rs9372120	2e-09			ATG5
rs207270	5e-09			BACH2
rs6908626	5e-15			BACH2
rs62407927	5e-09			ZBTB9 - GGNBP1
rs116835963	2e-10			TSBP1-AS1 - HLA-DRA
rs9270911	1e-27			HLA-DRB1 - HLA-DQA1
rs34104805	4e-17			HLA-DRB1 - HLA-DQA1
rs73730372	9e-26			HLA-DRB1 - HLA-DQA1
rs2395141	3e-10			TSBP1, TSBP1-AS1
rs34853064	6e-09			NAPGP2 - MUC21
rs13203830	8e-10			HLA-U - HLA-A
rs41288889	2e-09			HLA-DQA2
rs35449774	2e-16			HLA-DOA - HLA-DPA1
rs3130169	2e-08			HLA-DPB1, HLA-DPA1
rs41316204	2e-12			HLA-DQB1
rs11751024	9e-35			HLA-DRB1 - HLA-DQA1
rs9275241	2e-13			HLA-DQB1 - MTCO3P1
rs9273012	3e-16			HLA-DQA1
rs9275602	8e-10			MTCO3P1 - HLA-DQB3
rs6905736	1e-08			ID4 - NA
rs529876593	1e-08			LAMA2
rs1799964	1e-11			LTA - TNF
rs2855811	1e-09			MICB
rs55743914	3e-10			PTPRK
rs3819720	2e-08			TAP2
rs6918558	2e-09			THEMIS
rs574560492	5e-08			HLA-Z - HLA-DMB
rs6954667	7e-09			IL6 - MTCYBP42
rs3757727	1e-10			ITGB8
rs10262599	8e-09			ITGB8
rs2390314	2e-08			ITGB8 - NA
rs78823938	9e-09			JAZF1
rs10244416	1e-13			NA - EEF1A1P27
rs13279820	5e-14			MYC - PVT1
rs4739738	6e-17			LINC00529 - RNU6-1213P
rs4733778	3e-09			PVT1
rs150707349	4e-08			SEC61B
rs117137535	1e-09			ARRDC1
rs1929933	9e-11			GLDC
rs76962799	3e-23			NA - GTF3AP1
rs10815376	6e-26			IL33
rs146597587	1e-10			IL33
rs928412	3e-59			GTF3AP1 - IL33
rs55645596	6e-14			IL33
rs72699185	1e-10			NA - GTF3AP1
rs75097049	3e-08			STAC2 - FBXL20
rs1552458	1e-09			FMNL1-DT
rs11871317	8e-12			GSDMA
rs150597587	3e-11			LRRC3C - GSDMA
rs17676191	3e-08			IKZF3
rs11658582	6e-13			CCR7 - SMARCE1
rs4795402	6e-30			LRRC3C
rs140907835	3e-11			PLXDC1
rs56308324	1e-09			TBX21
rs939348	3e-11			THRA
rs112037479	5e-08			NEUROD2 - PPP1R1B
rs1893958	3e-10			POLI
rs115515961	3e-08			POLI
rs12964116	1e-22			SERPINB7
rs4574025	2e-12			TNFRSF11A
rs2918300	1e-08			NFILZ
rs892225	2e-11			SBNO2
rs117710327	5e-12			SLC7A10 - CEBPA
rs9611573	3e-08			TEF
rs12965763	4e-11	1.059	[1.04-1.08]	POLI
rs117683492	2e-06	1.15	[1.09-1.21]	SMAD3
rs943451	4e-15	1.063	[1.05-1.08]	PRKCQ
rs149317277	8e-17	1.064	[1.05-1.08]	ITGB8
rs2918302	5e-10	1.064	[1.04-1.08]	NFILZ
rs28522747	1e-07	1.06	[1.04-1.08]	TCP11 - SCUBE3
rs5758364	3e-06	1.043	[1.03-1.06]	PHF5A, ACO2
rs6927172	3e-13	1.067	[1.05-1.08]	NA - LINC02539
rs5953283	6e-10	1.038	[1.03-1.05]	PPP1R3F
rs7625643	5e-09	1.044	[1.03-1.06]	ZBTB38
rs6954667	3e-08	1.045	[1.03-1.06]	IL6 - MTCYBP42
rs143326447	2e-09	1.071	[1.05-1.09]	MIR4435-2HG, SOCAR
rs10995245	4e-10	1.048	[1.03-1.06]	ZNF365 - ALDH7A1P4
rs2450083	8e-11	1.049	[1.04-1.06]	COLEC10
rs12023876	5e-21	1.074	[1.06-1.09]	ADORA1
rs1617333	3e-22	1.075	[1.06-1.09]	CD247
rs479844	3e-23	1.075	[1.06-1.09]	AP5B1 - OVOL1
rs9391997	4e-12	1.052	[1.04-1.07]	IRF4
rs1806656	1e-10	1.053	[1.04-1.07]	ILDR1
rs34445740	8e-20	1.076	[1.06-1.09]	SMAD3
rs1893380	4e-13	1.055	[1.04-1.07]	SMAD4 - SRSF10P1
rs2052690	1e-11	1.056	[1.04-1.07]	IRAG1
rs35570272	4e-14	1.057	[1.04-1.07]	GLB1
rs11412402	4e-14	1.057	[1.04-1.07]	EEFSEC
rs10836538	3e-13	1.057	[1.04-1.07]	PRR5L
rs892225	1e-12	1.057	[1.04-1.07]	SBNO2
rs4574025	8e-14	1.058	[1.04-1.07]	TNFRSF11A
rs1102705	1e-07	1.072	[1.05-1.1]	FASLG - SLC25A38P1
rs274943	3e-16	1.062	[1.05-1.08]	NA - SUMO2P2
rs140522418	4e-10	1.062	[1.04-1.08]	LINC02098 - NA
rs17103286	4e-07	1.038	[1.02-1.05]	NFKBIA - DNAJC8P1
rs2766667	1e-07	1.046	[1.03-1.06]	Y_RNA - ZNF217
rs9893132	3e-17	1.065	[1.05-1.08]	CCR7 - SMARCE1
rs17144046	3e-15	1.066	[1.05-1.08]	KRT8P37 - CHCHD3P1
rs11065979	5e-18	1.066	[1.05-1.08]	ATXN2-AS - BRAP
rs912425	2e-07	1.045	[1.03-1.06]	LINC02341
rs1716183	4e-11	1.067	[1.05-1.09]	PITPNM2
rs1655558	2e-18	1.068	[1.05-1.08]	ITPKA
rs67551275	4e-18	1.069	[1.05-1.08]	SPSB1
rs113092121	3e-20	1.07	[1.06-1.08]	KIF11
rs9895436	6e-20	1.07	[1.06-1.08]	RNA5SP443 - ARHGAP27
rs850637	8e-14	1.046	[1.03-1.06]	TMSB4X - FAM9C
rs55743914	2e-15	1.071	[1.05-1.09]	PTPRK, PTPRK
rs12531500	7e-22	1.073	[1.06-1.09]	ITGB8 - EEF1A1P27
rs188074962	2e-20	1.073	[1.06-1.09]	RPL12P33 - HNF1A-AS1
rs71421264	3e-11	1.05	[1.04-1.06]	TRAF3
rs7626218	4e-11	1.051	[1.04-1.06]	TBL1XR1
rs1887704	5e-20	1.075	[1.06-1.09]	UBAC2
rs449454	2e-22	1.076	[1.06-1.09]	NDFIP1
rs6755248	3e-13	1.055	[1.04-1.07]	AP1S3
rs3749833	1e-19	1.077	[1.06-1.09]	IRF1, IRF1-AS1
rs705700	3e-24	1.078	[1.06-1.09]	RAB5B
rs12952581	4e-24	1.078	[1.06-1.09]	ZNF652 - PHB
rs10187276	2e-19	1.079	[1.06-1.1]	SNRPGP8 - CCL20
rs13277355	1e-23	1.084	[1.07-1.1]	MYC - PVT1
rs1885013	3e-25	1.085	[1.07-1.1]	RAD51B
rs78037977	6e-13	1.086	[1.06-1.11]	FASLG - SLC25A38P1
rs3856439	6e-28	1.087	[1.07-1.1]	LINC00299
rs9372120	9e-21	1.088	[1.07-1.11]	ATG5
rs2221641	2e-30	1.088	[1.07-1.1]	NA - RNU6-1213P
rs3785356	9e-27	1.089	[1.07-1.1]	IL4R
rs4845604	2e-16	1.092	[1.07-1.11]	RORC
rs111789468	2e-13	1.092	[1.07-1.12]	HLA-DPA1
rs10158467	8e-29	1.093	[1.08-1.11]	GOT2P2 - TNFSF4
rs3122929	2e-34	1.095	[1.08-1.11]	STAT6
rs55661102	4e-20	1.096	[1.08-1.12]	LPP
rs3116989	3e-17	1.096	[1.07-1.12]	HLA-DPA3
rs2070901	3e-32	1.1	[1.08-1.12]	FCER1G
rs74180212	5e-37	1.101	[1.09-1.12]	IL1R1-AS1
rs62408233	3e-38	1.103	[1.09-1.12]	BACH2
rs4722758	3e-28	1.103	[1.09-1.12]	JAZF1
rs9860547	4e-42	1.105	[1.09-1.12]	LPP
rs12750027	3e-10	1.109	[1.08-1.14]	FLVCR1
rs17454584	6e-36	1.114	[1.1-1.13]	ADAD1 - IL2
rs7734635	2e-30	1.116	[1.1-1.13]	SLC25A46 - NA
rs12365699	4e-30	1.119	[1.1-1.14]	Y_RNA - CXCR5
rs62623446	8e-13	1.119	[1.09-1.15]	TESPA1
rs2066844	1e-10	1.119	[1.09-1.15]	NOD2
rs113010607	2e-19	1.126	[1.1-1.15]	SEPTIN8
rs1612986	8e-41	1.131	[1.11-1.15]
rs114444221	9e-18	1.133	[1.1-1.16]	LINC02571 - HLA-B
rs12935657	1e-49	1.133	[1.12-1.15]	CLEC16A
rs6594499	4e-66	1.134	[1.12-1.15]	WDR36 - RPS3AP21
rs2299012	1e-49	1.141	[1.12-1.16]	RAD50
rs16903574	1e-23	1.145	[1.12-1.17]	OTULINL
rs11071559	2e-37	1.145	[1.12-1.17]	RORA
rs1861245	2e-69	1.15	[1.13-1.17]	IL18R1, IL1RL1
rs72743461	6e-63	1.152	[1.13-1.17]	SMAD3
rs11236797	1e-93	1.162	[1.15-1.18]	EMSY - LINC02757
rs5743618	3e-74	1.165	[1.15-1.18]	TLR1
rs340934	3e-62	1.167	[1.15-1.18]	RANBP6 - NA
rs34290285	4e-69	1.168	[1.15-1.19]	D2HGDH
rs12413578	9e-41	1.178	[1.15-1.2]	LINC02676 - LINC00709
rs1837253	7e-94	1.186	[1.17-1.2]	BCLAF1P1 - TSLP
rs117710327	3e-29	1.196	[1.16-1.23]	SLC7A10 - CEBPA
rs7848215	5e-115	1.206	[1.19-1.22]	GTF3AP1 - IL33
rs12964116	8e-18	1.236	[1.19-1.28]	SERPINB7
rs12722502	7e-14	1.288	[1.22-1.35]	IL2RA
rs4795399	1e-257	1.289	[1.28-1.3]	GSDMB
rs117097909	2e-51	1.292	[1.26-1.33]	GSDMB
rs72823641	2e-136	1.305	[1.28-1.33]	IL18R1, IL1RL1
rs12123821	8e-48	1.307	[1.27-1.34]	FLG-AS1
rs112401631	2e-18	1.31	[1.25-1.37]	CCR7 - SMARCE1
rs55646091	6e-74	1.364	[1.33-1.4]	EMSY - LINC02757
rs78545931	9e-59	1.398	[1.36-1.44]	FAM183DP - IL1RL1
rs2378383	7e-07	1.64	[1.32-2.04]	CHCHD2P9 - LNCARSR
rs4658627	6e-06	0.13	NR	NA - C1orf100
rs9815663	2e-08	0.17	NR
rs7927044	7e-09	0.16	NR	NA - DNAJB6P1
rs7328278	3e-06	0.13	NR	DCLK1
rs10521233	3e-06	0.14	NR	HS3ST3A1 - COX10-AS1
rs59289606	5e-08	2.06	NR	KIAA1958
rs439399	4e-07	1.52	NR	PDZD2
rs7315121	2e-07	2.9	NR	FLJ12825
rs56317450	5e-07	2.11	NR	PHF14
rs4679858	2e-07	1.48	NR	IQCJ-SCHIP1
rs28407950	1e-59	1.354	[1.306-1.405]	HLA-DQA1 - HLA-DQB1
rs3117006	2e-06	0.0766984	[0.044-0.109]	HLA-DPB2
rs2855812	4e-07	0.118096	[0.071-0.165]	MICB
rs660498	2e-07	1.62	[1.35-1.95]	PTCHD3 - RAB18
rs17446324	5e-06	2.43902	[1.67-3.57]	SEMA3E
rs67731056	7e-06	1.88	[1.43-2.48]	INSR
rs7807274	4e-06			MKLN1
rs9883878	1e-06
rs9297216	1e-06
rs35141484	3e-07			KLHL5
rs16929097	8e-09
rs17036023	5e-06			IGSF3
rs12570188	5e-08			HPSE2
rs11000019	8e-08			PSAP
rs6054973	1e-07			MIR8062 - NA
rs2705520	2e-06			ATG3
rs17033506	4e-07			NA - ARPP21
rs7770848	2e-07			NA - SUPT3H
rs6721181	6e-07			SLC8A1-AS1
rs11141597	2e-06			NA - GAS1
rs886448	7e-08			RNA5SP228 - NPY
rs7527074	9e-06			XPR1
rs17218161	2e-08
rs9823506	6e-08			ABI3BP
rs2473967	2e-06			NA - SOCS5P5
rs4912145	9e-06	0.608962		TMCO4
chr1:163230460	2e-06	1.9213
rs74617496	1e-05	0.499074		IP6K2
rs39697	2e-06	1.88702		EPHB1
rs4960182	1e-06	1.75593		F13A1
chr8:145579950	9e-06	0.507631
rs1566447	2e-06	2.59607		PTPRD
rs142585779	8e-06	0.391801		EXD3
rs148980742	9e-06	0.375687		ZBTB7C
rs146406602	2e-07	0.56	[0.45-0.7]	RNF14P1 - SPOPL
rs73021932	2e-06	0.55	[0.29-1.08]	SYNJ2
rs12539647	2e-06	0.7	[0.6-0.81]	TTC4P1 - ZNF619P1
rs6036804	8e-07	0.63	[0.39-1.01]	GAPDHP53 - SYNDIG1
rs72683967	5e-07	0.66	[0.49-0.89]	LINC00536 - EIF3H
rs4400476	2e-07	0.78	[0.6-1.0]	LINC01239 - SUMO2P2
rs907092	6e-11	0.69	[0.54-0.89]	IKZF3
rs2542932	2e-08	0.517	[0.41-0.65]	CYBRD1 - RPL21P38
rs7856856	3e-08	1.819	[1.473-2.245]	TEX48 - TNFSF15
rs7224129	4e-09	1.904	[1.535-2.36]	GSDMB
rs232542	4e-06	1.33	[1.18-1.50]	CYP1B1-AS1, CYP1B1
rs7334050	4e-08	1.58	[1.34-1.86]	KLHL1
rs7493885	3e-06	1.37	[1.20-1.56]	NIN - PYGL
rs13037508	5e-07	1.48	[1.27-1.72]	MACROD2
rs6967330	3e-14	1.26	[1.18-1.33]	CDHR3
rs2305480	6e-23	1.32	[1.23-1.39]	GSDMB
rs928413	9e-13	1.24	[1.17-1.32]	GTF3AP1 - IL33
rs6871536	8e-07	1.17	[1.10-1.25]	TH2LCRR, RAD50
rs3894194	3e-21	1.59	[1.44-1.76]	GSDMA
rs1295686	2e-06	1.31	[1.17-1.48]	IL13, TH2LCRR
chr9:6255967	5e-18	0.408	[0.333-0.5]
rs12123821	1e-14	0.1696	[0.13-0.21]	FLG-AS1
chr1:167666157	3e-08	26.5175	[17.16-35.87]
rs2296618	4e-10	0.0852	[0.059-0.112]	PTPRC, PTPRC
rs72823641	1e-33	0.1647	[0.14-0.19]	IL18R1, IL1RL1
rs72837826	2e-09	0.0924	[0.062-0.122]	MIR4435-2HG
rs34290285	7e-23	0.105	[0.084-0.126]	D2HGDH
rs2561999	7e-11	0.0643	[0.045-0.084]	LINC00299
rs60946162	3e-08	0.0513	[0.033-0.07]	LPP
rs9828592	2e-08	0.0522	[0.034-0.07]	GLB1
rs10934957	1e-08	0.0543	[0.035-0.073]	NSUN3 - ARMC10P1
rs140838728	3e-11	0.0679	[0.048-0.088]	RN7SL335P - KIAA1109
rs5743618	2e-10	0.0717	[0.05-0.094]	TLR1
rs10455025	2e-21	0.0923	[0.073-0.111]	BCLAF1P1 - TSLP
rs1295685	2e-16	0.0965	[0.074-0.119]	IL13, TH2LCRR
rs17843580	3e-64	0.1628	[0.14-0.18]	HLA-DQA1 - HLA-DQB1
rs148639908	1e-20	0.0911	[0.072-0.11]	BACH2
rs13263709	3e-09	0.0571	[0.038-0.076]	MIR5708 - RNU6-1213P
rs992969	9e-28	0.1173	[0.096-0.138]	GTF3AP1 - IL33
rs12722502	1e-08	0.2076	[0.14-0.28]	IL2RA
rs2197415	8e-29	0.1046	[0.086-0.123]	LINC02676 - LINC00709
rs34814731	5e-09	0.0658	[0.044-0.088]	LINC02098 - ETS1
rs7936312	8e-22	0.0894	[0.071-0.108]	EMSY - LINC02757
rs1702877	6e-10	0.0602	[0.041-0.079]	IKZF4
rs3024971	1e-12	0.109	[0.079-0.139]	STAT6
rs34259893	2e-11	0.0672	[0.048-0.087]	UBAC2
rs981625	1e-08	0.1068	[0.07-0.144]	LINC00393
rs28498223	5e-09	0.0606	[0.04-0.081]	RAD51B
rs72743461	8e-25	0.1122	[0.091-0.134]	SMAD3
rs35441874	9e-16	0.087	[0.066-0.108]	CLEC16A
rs3024619	3e-13	0.0708	[0.052-0.09]	IL4R
rs1011082	1e-21	0.088	[0.07-0.106]	GSDMB
rs17637472	2e-11	0.0639	[0.045-0.083]	ZNF652 - PHB
rs117710327	6e-09	0.1088	[0.072-0.145]	SLC7A10 - CEBPA
rs17227210	6e-11	0.0867	[0.061-0.113]	RUNX1
rs132901	2e-09	0.0675	[0.045-0.09]	TEF - TOB2
rs883398	2e-06	0.98		LINC01739 - NA
rs4915866	6e-06	0.94		LINC01739 - NA
rs1861415	9e-06	0.82		LINC01122
rs6569651	9e-06	0.88		L3MBTL3
rs2403547	6e-06	0.79		NAV2
rs1986254	8e-06	0.83		NAV2
rs13090972	1e-06	1.33		ICE2P2 - GAPDHP50
rs958144	5e-06	1.28		NA - ICE2P2
rs13157529	6e-06	1.08		FBXL17
rs4571247	6e-06	1.25		ICE2P2 - GAPDHP50
rs11656155	6e-06	0.91		LINC02073 - CA10
rs7041938	7e-06	1.14		TXNDC8
rs111863753	8e-07			GBA3
rs149647891	6e-07			PDE7B
rs5875060	8e-08			SCGN
rs142161979	9e-09			ANKS1B
rs137939366	3e-07			ELSPBP1
rs142320277	5e-08			LRP1B
rs2392165	1e-07	0.94	NR	BBS9
rs77582594	8e-07	1.47	NR	PKN2
rs7118473	7e-06	0.87	NR	NAV2
rs194326	1e-06	0.89	NR	RN7SL493P - ATF7IP2
rs2729117	9e-06	0.84	NR	RN7SL120P - CNTN6
rs7691998	8e-06	0.83	NR	PPARGC1A - NA
rs75852965	4e-06	1.21	NR	MDFI
rs7751224	8e-06	1.03	NR	FARS2
rs11991713	7e-06	0.79	NR	NA - SNORA72
rs17801625	5e-06	1.05	NR
rs9942904	3e-06	0.82	NR	TUSC1 - LINC01241
rs12930749	1e-06	5.8	NR	KATNIP
rs12933955	1e-06	5.8	NR	KATNIP
rs74002922	6e-06	4.7	NR	KIF1A
rs62365031	7e-06	8.13	NR	CKMT2-AS1
rs111675143	7e-06	7.41	NR	AMZ1
rs17774495	5e-06	4.86	NR	DGKB
rs7810885	3e-06	10.96	NR	RELN - ORC5
rs1480090	7e-06	4.6	NR	LINC01582 - NA
rs4787980	4e-06	5.76	NR	KATNIP
rs1765013	2e-06	9.47	NR	SMOX
rs8132375	9e-06	5.52	NR	KCNJ6
rs2318405	9e-06	4.34	NR	LINC01310 - NA
rs9292139	5e-08			ACTBL2 - LINCR-0003
rs76830467	3e-07			NOS1
rs201541519	3e-07			ELK2AP - IGHA1
rs117420762	3e-07			SLC2A10
rs140179402	2e-08			BCL2L13
rs2253681	6e-09	1.55	[1.34-1.79]	LINC01303 - HIF1A-AS1
rs67037181	9e-07			NTM
rs4988958	5e-13	1.17647	[1.12-1.22]	IL1RL1, IL18R1
rs1295685	2e-09	1.16279	[1.11-1.22]	IL13, TH2LCRR
rs2596464	1e-08	1.12	[1.08-1.17]	LINC01149
rs12551256	3e-08	1.1236	[1.08-1.16]	IL33
rs8069176	4e-26	1.25	[1.2-1.3]	ZPBP2 - GSDMB
