# Supplementary material for: Identification of Hub Genes and Potential Biomarkers for Childhood Asthma by Utilizing an Established Bioinformatic Analysis Approach
Source: Biomedicines. 2022 Sep 16;10(9):2311. doi: 10.3390/biomedicines10092311 (PMC9496621; doi:10.3390/biomedicines10092311)
Supplement: Supplementary file 1 [file biomedicines-10-02311-s001.zip › Table S2.xlsx]

## Sheet: Sheet1
Table S2. Summary of 393 childhood asthma risk genes based on linkage disequilibrium (r2 > 0.8)	Table S2. Summary of 393 childhood asthma risk genes based on LD (r² > 0.8)
ABCB5	SYNDIG1	TCP11	TNFRSF11A	PLCD3	STAT5B	EXD3
OSBPL7	POLI	GPR18	GRB7	TMCO4	TLR1	KBTBD12
MED24	SLC7A5	IRF1	STAC2	FLVCR1	TLR6	MSL1
AKAP11	ITGB8	MED1	RERE	ADORA1	STARD6	RELN
RTEL1	PHF14	THRA	IGSF3	ADAD1	ANGEL2	HLA-DRB1
CLEC16A	SEC61B	TSPAN8	XPR1	SLC25A46	AMZ1	SUPT3H
EPHA3	TYRP1	CDHR3	RORC	SEPT8	RUVBL1	HLA-DQA1
KIAA0556	FBXL20	MKLN1	ARNT	ORC5	ZBTB38	ARRDC1
PPP1R3F	CSF3	KIF1A	VASH2	SVEP1	OLIG3	ZGPAT
PTCD2	PSMD3	SLC7A10	FLG	KIAA1958	TBL1XR1	SYNGAP1
MPHOSPH9	IL2	TRAF3	ATG3	SERPINB7	GLDC	SLC2A10
ATG5	KLF3	KIF3A	LPP	NAV2	NSUN3	C5orf56
SBNO2	KLHL5	NDFIP1	ILDR1	C18orf54	EXD1	RP4-724E16.2
PKN2	PPARGC1A	ZCCHC9	FAM105A	STAT6	RP11-111M22.2	RPS26
PRKCQ	CUX2	EEFSEC	FBXL17	SMAD3	HLA-DQB1	PSAP
IP6K2	SH2B3	DCLK1	TSLP	TEF	AC073072.5	HRNR
RORA	RAB5B	PDZD2	FARS2	NOD2	CIITA	TUSC1
MAP4K4	BACH2	IL2RA	KLHL1	CDK12	SLC9A4	ZNF652
CYBRD1	PHF1	UBAC2	AP1S3	GSDMA	GAS1	CD247
MRVI1	MDFI	ETS1	CAMK4	HEXIM2	D2HGDH	L3MBTL3
SMARCE1	IL4	WDR36	HHEX	LRP1B	ACBD4	U6
GSDMB	RAD50	PRR5L	PTPRK	NSMCE1	TNFSF15	Y_RNA
TBX21	IL5	TESPA1	BCL2L11	IL13	ACTL9	TXNDC8
IL4R	CCL20	IL6	PTPRD	ELSPBP1	PTCHD3	COL11A2
SYNJ2	IL1R1	DGKB	JAZF1	GPR183	TDRKH	HLA-DRA
SCGN	IL1RL2	RPS6KC1	ABI3BP	GLB1	RAD51B	BTNL2
PTPRC	IL1RL1	MYC	GAL3ST2	SEMA3E	NTM	C6orf10
SMOX	IL18R1	IL33	EPHB1	INSR	KIAA2026	C9orf170
BRAP	SLC9A2	IRF4	KCNJ6	PDE7B	TOB2	NFKBIL1
NOS1	FASLG	PRKRIR	SPPL3	SPSB1	COLEC10	MICB
PITPNM2	TNFSF4	LRRC32	C11orf30	ORMDL3	FMNL1	MUC21
CCDC80	NSL1	ITPKA	ADAMTS4	LCE1D	TMEM121	ATXN2
ERMP1	TNFAIP3	CYP1B1	NDUFS2	ID4	ANKS1B	LRRC3C
BCL2L13	TNFSF11	KIF11	FCER1G	MACROD2	ZPBP2	CCNI2
ZC3H7B	SERAC1	ZNF365	RUNX1	ACOT12	LCE5A	TMSB4X
PHF5A	NPY	SLC35A5	ARHGAP27	THEMIS	BTLA	WI2-81516E3.1
ACO2	LRP1	IL21	CXCR5	OVOL1	HEXIM1	HLA-A
POLR3H	IKZF4	KIAA1109	PLXDC1	HPSE2	TMEM232	IGHA2
NFKBIA	BATF3	SUOX	PGAP3	ARPP21	LHFPL3	IGHD
ARFRP1	F13A1	SMAD4	IKZF3	C1orf100	CHP1	RN5S299
LINGO4	RP11-47I22.3	U6	RP11-543F8.2	HCG17	RP11-389C8.2	FLG-AS1
ZBTB9	RP11-375O18.2	snoU83B	AC007254.3	TIPARP-AS1	MUC22	AP004372.1
AC087491.2	RP11-104L21.2	U7	AC053545.3	Metazoa_SRP	CTD-2049O4.1	AC017002.1
7SK	AC007092.1	RP11-219J21.1	RP1-91G5.3	RP11-158I9.5	RP11-81K2.1	Metazoa_SRP
AC004041.2	RP11-315I14.2	RP1-84O15.2	RP11-5P4.2	CTD-3203P2.2	RP11-94L15.2	RP11-218E20.2
AC026188.1	TRIM26	RP11-941H19.3	AC097721.2	CTC-281B15.1	Metazoa_SRP	CTD-2544M6.1
RP11-428L9.2	AC116366.6	CTC-551A13.2	ARL17B	RP11-834C11.3	RP11-387H17.4	RP11-5N23.3
RP11-437J19.1	HLA-B	AL928768.3	RP11-218I7.2	CTC-551A13.1	Metazoa_SRP	RP11-73O6.4
HLA-DPB1	RP11-428L9.1	RP11-731F5.1	AC004485.3	RP11-1079K10.3	RP11-387H17.6	AC004237.1
RP11-33A14.1	RP11-399D6.2	RP11-431M3.1	AC023669.1	RP11-412P11.1	RP11-721K1.1	HLA-DPA1
RP1-15D23.2	RP11-356I2.1	AP5B1	RP11-5P4.1	PVT1	Metazoa_SRP	XXbac-BPG254F23.7
RP1-13P20.6	AC079799.2	RP11-514F3.4	RP11-536K7.5	LINC00536	CTB-131K11.1	RP11-395D3.1
AC002117.1	AP001189.4	RP11-672A2.4	RP4-660B20.1	XXbac-BPG246D15.9	RP11-690G19.3	snoU13
RP5-988G17.1	RP11-107M16.2	RP11-603J24.4	XXbac-BPG181B23.4	RP11-577G20.1	CTD-2023N9.1
LINC00393	LINC00299	CTD-2021H9.3	HCG24	IQCJ-SCHIP1	RN5S228
XXbac-BPG154L12.4	HLA-DQA2	RTEL1	RP11-95M15.1	RP11-1079K10.2	SNORA72
RP11-276H19.1
RP3-395P12.2
AC007271.3
LTA
