# Supplementary material for: Identification of Hub Genes and Potential Biomarkers for Childhood Asthma by Utilizing an Established Bioinformatic Analysis Approach
Source: Biomedicines. 2022 Sep 16;10(9):2311. doi: 10.3390/biomedicines10092311 (PMC9496621; doi:10.3390/biomedicines10092311)
Supplement: Supplementary file 1 [file biomedicines-10-02311-s001.zip › Table S3.xlsx]

## Sheet: Sheet1
Table S3. Gene ontology enrichment analysis of childhood asthma risk genes
No.	GO classification	Descriptions	No. of reference genes in the category	No. of childhood asthma genes in the category	p-Value	q-Value (FDR)	Enriched genes
1	Biological Process	regulation of immune system process	1400	67	0	0	ATG5;PRKCQ;RORA;TBX21;IL4R;PTPRC;NFKBIA;CSF3;IL2;IL4;IL5;CCL20;IL1R1;IL1RL2;IL1RL1;IL18R1;TNFSF4;TNFAIP3;TNFSF11;GPR18;IRF1;MED1;TRAF3;NDFIP1;IL2RA;ETS1;TESPA1;IL6;MYC;IL33;IRF4;LRRC32;IL21;ARNT;TSLP;CAMK4;SPPL3;FCER1G;RUNX1;IKZF3;ADORA1;STAT6;SMAD3;NOD2;IL13;GPR183;THEMIS;STAT5B;TLR1;TLR6;HLA-DQB1;TOB2;COLEC10;BTLA;HEXIM1;HLA-DRB1;HLA-DQA1;CD247;HLA-DRA;BTNL2;NFKBIL1;MICB;MUC21;HLA-DPB1;LTA;HLA-…
2		cellular response to cytokine stimulus	1015	56	0	0	SBNO2;IP6K2;RORA;IL4R;PTPRC;NFKBIA;CSF3;IL2;PPARGC1A;IL4;IL5;CCL20;IL1R1;IL1RL2;IL1RL1;IL18R1;FASLG;TNFSF4;TNFAIP3;TNFSF11;F13A1;IRF1;MED1;TRAF3;IL2RA;IL6;MYC;IL33;IRF4;IL21;SMAD4;TNFRSF11A;RORC;ILDR1;TSLP;FCER1G;RUNX1;CXCR5;STAT6;SMAD3;NOD2;IL13;STAT5B;GLDC;HLA-DQB1;CIITA;TNFSF15;HLA-DRB1;HLA-DQA1;HLA-DRA;TMSB4X;HLA-DPB1;LTA;HLA-DPA1;TRIM26;HLA-DQA2
3		positive regulation of immune system process	979	56	0	0	PRKCQ;TBX21;IL4R;PTPRC;NFKBIA;CSF3;IL2;IL4;IL5;CCL20;IL1R1;IL1RL2;IL1RL1;IL18R1;TNFSF4;TNFAIP3;TNFSF11;IRF1;MED1;TRAF3;IL2RA;ETS1;TESPA1;IL6;IL33;IRF4;IL21;ARNT;TSLP;SPPL3;FCER1G;RUNX1;STAT6;NOD2;IL13;GPR183;THEMIS;STAT5B;TLR1;TLR6;HLA-DQB1;COLEC10;BTLA;HEXIM1;HLA-DRB1;HLA-DQA1;CD247;HLA-DRA;BTNL2;NFKBIL1;MICB;MUC21;HLA-DPB1;LTA;HLA-DPA1;HLA-DQA2
4		cytokine-mediated signaling pathway	705	51	0	0	IP6K2;RORA;IL4R;PTPRC;NFKBIA;CSF3;IL2;IL4;IL5;CCL20;IL1R1;IL1RL2;IL1RL1;IL18R1;FASLG;TNFSF4;TNFAIP3;TNFSF11;F13A1;IRF1;MED1;TRAF3;IL2RA;IL6;MYC;IL33;IRF4;IL21;SMAD4;TNFRSF11A;RORC;TSLP;FCER1G;RUNX1;CXCR5;STAT6;NOD2;IL13;STAT5B;HLA-DQB1;CIITA;TNFSF15;HLA-DRB1;HLA-DQA1;HLA-DRA;TMSB4X;HLA-DPB1;LTA;HLA-DPA1;TRIM26;HLA-DQA2
5		response to cytokine	1100	57	2.22045e-16	3.36435e-13	SBNO2;IP6K2;RORA;IL4R;PTPRC;NFKBIA;CSF3;IL2;PPARGC1A;IL4;IL5;CCL20;IL1R1;IL1RL2;IL1RL1;IL18R1;FASLG;TNFSF4;TNFAIP3;TNFSF11;F13A1;IRF1;MED1;TRAF3;IL2RA;ETS1;IL6;MYC;IL33;IRF4;IL21;SMAD4;TNFRSF11A;RORC;ILDR1;TSLP;FCER1G;RUNX1;CXCR5;STAT6;SMAD3;NOD2;IL13;STAT5B;GLDC;HLA-DQB1;CIITA;TNFSF15;HLA-DRB1;HLA-DQA1;HLA-DRA;TMSB4X;HLA-DPB1;LTA;HLA-DPA1;TRIM26;HLA-DQA2
6		regulation of cytokine production	642	43	2.22045e-16	3.36435e-13	ATG5;PRKCQ;RORA;TBX21;IL4R;PTPRC;ITGB8;IL2;IL4;IL1R1;IL1RL2;IL1RL1;IL18R1;TNFSF4;TNFAIP3;GPR18;IRF1;TRAF3;NDFIP1;IL6;IL33;IRF4;LRRC32;CYP1B1;IL21;SMAD4;ARNT;TSLP;FCER1G;RUNX1;SERPINB7;STAT6;SMAD3;NOD2;IL13;STAT5B;TLR1;TLR6;NFKBIL1;TMSB4X;HLA-DPB1;LTA;HLA-DPA1
7		cytokine production	712	45	3.33067e-16	4.32559e-13	ATG5;PRKCQ;RORA;TBX21;IL4R;PTPRC;ITGB8;IL2;IL4;IL1R1;IL1RL2;IL1RL1;IL18R1;TNFSF4;TNFAIP3;GPR18;IRF1;TRAF3;NDFIP1;IL6;IL33;IRF4;LRRC32;CYP1B1;IL21;SMAD4;ARNT;TSLP;CAMK4;FCER1G;RUNX1;SERPINB7;STAT6;SMAD3;NOD2;IL13;STAT5B;TLR1;TLR6;CD247;NFKBIL1;TMSB4X;HLA-DPB1;LTA;HLA-DPA1
8		leukocyte differentiation	496	37	1.11022e-15	1.26163e-12	ATG5;SBNO2;RORA;TBX21;IL4R;PTPRC;CSF3;IL2;IL4;IL5;IL1RL2;IL18R1;TNFSF4;TNFSF11;BATF3;GPR18;IRF1;MED1;NDFIP1;IL2RA;TESPA1;IL6;MYC;IRF4;TNFRSF11A;RORC;CAMK4;HHEX;FCER1G;RUNX1;IKZF3;STAT6;GPR183;THEMIS;STAT5B;TOB2;L3MBTL3
9		positive regulation of immune response	706	44	1.33227e-15	1.31209e-12	PRKCQ;TBX21;IL4R;PTPRC;NFKBIA;IL2;IL4;IL1R1;IL18R1;TNFSF4;TNFAIP3;IRF1;MED1;TRAF3;TESPA1;IL6;IL33;IRF4;IL21;SPPL3;FCER1G;RUNX1;STAT6;NOD2;IL13;THEMIS;STAT5B;TLR1;TLR6;HLA-DQB1;COLEC10;HEXIM1;HLA-DRB1;HLA-DQA1;CD247;HLA-DRA;BTNL2;NFKBIL1;MICB;MUC21;HLA-DPB1;LTA;HLA-DPA1;HLA-DQA2
10		lymphocyte activation	646	42	1.44329e-15	1.31209e-12	ATG5;PRKCQ;RORA;TBX21;IL4R;PTPRC;IL2;IL4;IL5;IL1RL2;IL18R1;TNFSF4;TNFAIP3;TNFSF11;GPR18;IRF1;NDFIP1;IL2RA;TESPA1;IL6;IRF4;LRRC32;IL21;RORC;CAMK4;HHEX;EPHB1;FCER1G;RUNX1;CXCR5;IKZF3;STAT6;SMAD3;NOD2;IL13;GPR183;THEMIS;STAT5B;BTLA;MICB;HLA-DPB1;HLA-DPA1
11		immune response	1919	76	1.66533e-15	1.34574e-12	ATG5;SBNO2;PRKCQ;IP6K2;RORA;TBX21;IL4R;PTPRC;POLR3H;NFKBIA;CSF3;PSMD3;IL2;RAB5B;IL4;IL5;CCL20;IL1R1;IL1RL2;IL1RL1;IL18R1;FASLG;TNFSF4;TNFAIP3;TNFSF11;LRP1;IRF1;MED1;TRAF3;NDFIP1;IL2RA;ETS1;TESPA1;IL6;IL33;IRF4;IL21;TNFRSF11A;RORC;CAMK4;SPPL3;FCER1G;RUNX1;CXCR5;STAT6;SMAD3;NOD2;IL13;GPR183;GLB1;ORMDL3;THEMIS;STAT5B;TLR1;TLR6;HLA-DQB1;CIITA;TNFSF15;COLEC10;BTLA;HEXIM1;HLA-DRB1;HLA-DQA1;PSAP;HRNR;CD…
12		regulation of immune response	909	50	1.77636e-15	1.34574e-12	ATG5;PRKCQ;TBX21;IL4R;PTPRC;NFKBIA;IL2;IL4;IL1R1;IL1RL1;IL18R1;TNFSF4;TNFAIP3;IRF1;MED1;TRAF3;NDFIP1;IL2RA;TESPA1;IL6;IL33;IRF4;IL21;SPPL3;FCER1G;RUNX1;STAT6;SMAD3;NOD2;IL13;THEMIS;STAT5B;TLR1;TLR6;HLA-DQB1;COLEC10;BTLA;HEXIM1;HLA-DRB1;HLA-DQA1;CD247;HLA-DRA;BTNL2;NFKBIL1;MICB;MUC21;HLA-DPB1;LTA;HLA-DPA1;HLA-DQA2
13		immune system development	881	49	2.22045e-15	1.55278e-12	ATG5;SBNO2;PRKCQ;RORA;TBX21;IL4R;PTPRC;NFKBIA;CSF3;IL2;SH2B3;IL4;IL5;IL1RL2;IL18R1;TNFSF4;TNFAIP3;TNFSF11;BATF3;GPR18;IRF1;MED1;THRA;NDFIP1;IL2RA;ETS1;TESPA1;IL6;MYC;IRF4;TNFRSF11A;RORC;ARNT;CAMK4;HHEX;BCL2L11;FCER1G;RUNX1;CXCR5;IKZF3;FLVCR1;STAT6;SMAD3;GPR183;THEMIS;STAT5B;TOB2;L3MBTL3;LTA
14		T cell activation	452	35	2.44249e-15	1.58605e-12	ATG5;PRKCQ;RORA;TBX21;IL4R;PTPRC;IL2;IL4;IL1RL2;IL18R1;TNFSF4;TNFSF11;GPR18;IRF1;NDFIP1;IL2RA;TESPA1;IL6;IRF4;LRRC32;IL21;RORC;CAMK4;FCER1G;RUNX1;STAT6;SMAD3;NOD2;GPR183;THEMIS;STAT5B;BTLA;MICB;HLA-DPB1;HLA-DPA1
15		regulation of leukocyte activation	481	36	2.66454e-15	1.61489e-12	PRKCQ;RORA;TBX21;IL4R;PTPRC;IL2;IL4;IL5;IL1RL2;IL1RL1;TNFSF4;TNFAIP3;TNFSF11;IRF1;NDFIP1;IL2RA;TESPA1;IL6;IL33;IRF4;LRRC32;IL21;TSLP;CAMK4;FCER1G;RUNX1;IKZF3;STAT6;NOD2;IL13;GPR183;STAT5B;TLR6;BTLA;HLA-DPB1;HLA-DPA1
16		hematopoietic or lymphoid organ development	833	47	5.32907e-15	3.02791e-12	ATG5;SBNO2;PRKCQ;RORA;TBX21;IL4R;PTPRC;NFKBIA;CSF3;IL2;SH2B3;IL4;IL5;IL1RL2;IL18R1;TNFSF4;TNFSF11;BATF3;GPR18;IRF1;MED1;THRA;NDFIP1;IL2RA;ETS1;TESPA1;IL6;MYC;IRF4;TNFRSF11A;RORC;ARNT;CAMK4;HHEX;BCL2L11;FCER1G;RUNX1;CXCR5;IKZF3;FLVCR1;STAT6;GPR183;THEMIS;STAT5B;TOB2;L3MBTL3;LTA
17		positive regulation of leukocyte activation	298	28	1.4988e-14	8.01506e-12	PRKCQ;TBX21;IL4R;PTPRC;IL2;IL4;IL5;IL1RL2;IL1RL1;TNFSF4;TNFSF11;IL2RA;TESPA1;IL6;IL33;IL21;TSLP;FCER1G;RUNX1;STAT6;NOD2;IL13;GPR183;STAT5B;TLR6;BTLA;HLA-DPB1;HLA-DPA1
18		regulation of cell activation	518	36	2.58682e-14	1.30649e-11	PRKCQ;RORA;TBX21;IL4R;PTPRC;IL2;IL4;IL5;IL1RL2;IL1RL1;TNFSF4;TNFAIP3;TNFSF11;IRF1;NDFIP1;IL2RA;TESPA1;IL6;IL33;IRF4;LRRC32;IL21;TSLP;CAMK4;FCER1G;RUNX1;IKZF3;STAT6;NOD2;IL13;GPR183;STAT5B;TLR6;BTLA;HLA-DPB1;HLA-DPA1
19		positive regulation of cell activation	310	28	4.06342e-14	1.94424e-11	PRKCQ;TBX21;IL4R;PTPRC;IL2;IL4;IL5;IL1RL2;IL1RL1;TNFSF4;TNFSF11;IL2RA;TESPA1;IL6;IL33;IL21;TSLP;FCER1G;RUNX1;STAT6;NOD2;IL13;GPR183;STAT5B;TLR6;BTLA;HLA-DPB1;HLA-DPA1
20		positive regulation of cytokine production	418	32	5.72875e-14	2.604e-11	PRKCQ;RORA;IL4R;PTPRC;IL2;IL4;IL1R1;IL1RL2;IL1RL1;IL18R1;TNFSF4;IRF1;IL6;IL33;IRF4;CYP1B1;IL21;ARNT;TSLP;FCER1G;RUNX1;SERPINB7;STAT6;SMAD3;NOD2;IL13;STAT5B;TLR1;TLR6;HLA-DPB1;LTA;HLA-DPA1
21		leukocyte activation	1184	55	6.66134e-14	2.88373e-11	ATG5;SBNO2;PRKCQ;RORA;TBX21;IL4R;PTPRC;PSMD3;IL2;RAB5B;IL4;IL5;IL1RL2;IL1RL1;IL18R1;TNFSF4;TNFAIP3;TNFSF11;BATF3;GPR18;IRF1;NDFIP1;IL2RA;TESPA1;IL6;IL33;IRF4;LRRC32;IL21;RORC;TSLP;CAMK4;HHEX;EPHB1;FCER1G;RUNX1;CXCR5;IKZF3;STAT6;SMAD3;NOD2;IL13;GPR183;GLB1;ORMDL3;THEMIS;STAT5B;TLR1;TLR6;BTLA;PSAP;HRNR;MICB;HLA-DPB1;HLA-DPA1
22		hemopoiesis	791	44	7.4829e-14	3.09214e-11	ATG5;SBNO2;PRKCQ;RORA;TBX21;IL4R;PTPRC;NFKBIA;CSF3;IL2;SH2B3;IL4;IL5;IL1RL2;IL18R1;TNFSF4;TNFSF11;BATF3;GPR18;IRF1;MED1;THRA;NDFIP1;IL2RA;ETS1;TESPA1;IL6;MYC;IRF4;TNFRSF11A;RORC;ARNT;CAMK4;HHEX;FCER1G;RUNX1;IKZF3;FLVCR1;STAT6;GPR183;THEMIS;STAT5B;TOB2;L3MBTL3
23		T cell differentiation	230	24	1.25677e-13	4.96753e-11	ATG5;RORA;TBX21;IL4R;PTPRC;IL2;IL4;IL1RL2;IL18R1;TNFSF4;GPR18;IRF1;IL2RA;TESPA1;IL6;IRF4;RORC;CAMK4;FCER1G;RUNX1;STAT6;GPR183;THEMIS;STAT5B
24		cell activation	1335	58	2.07834e-13	7.87257e-11	ATG5;SBNO2;PRKCQ;RORA;TBX21;IL4R;PTPRC;PSMD3;IL2;RAB5B;IL4;IL5;IL1RL2;IL1RL1;IL18R1;TNFSF4;TNFAIP3;TNFSF11;LRP1;BATF3;GPR18;IRF1;NDFIP1;IL2RA;TESPA1;IL6;DGKB;IL33;IRF4;LRRC32;IL21;SMAD4;RORC;TSLP;CAMK4;HHEX;EPHB1;FCER1G;RUNX1;CXCR5;IKZF3;STAT6;SMAD3;NOD2;IL13;GPR183;GLB1;ORMDL3;THEMIS;STAT5B;TLR1;TLR6;BTLA;PSAP;HRNR;MICB;HLA-DPB1;HLA-DPA1
25		regulation of lymphocyte activation	403	30	7.66942e-13	2.78891e-10	PRKCQ;TBX21;IL4R;PTPRC;IL2;IL4;IL5;IL1RL2;TNFSF4;TNFAIP3;TNFSF11;IRF1;NDFIP1;IL2RA;TESPA1;IL6;IRF4;LRRC32;IL21;CAMK4;RUNX1;IKZF3;STAT6;NOD2;IL13;GPR183;STAT5B;BTLA;HLA-DPB1;HLA-DPA1
26		adaptive immune response	382	29	1.16596e-12	4.07681e-10	PRKCQ;RORA;TBX21;IL4R;PTPRC;IL2;IL4;IL1R1;IL1RL1;IL18R1;TNFSF4;TNFAIP3;IRF1;NDFIP1;IL6;IL33;IRF4;TNFRSF11A;RORC;CAMK4;FCER1G;STAT6;GPR183;THEMIS;HLA-DQB1;BTLA;CD247;MICB;LTA
27		lymphocyte differentiation	339	27	2.39764e-12	8.07293e-10	ATG5;RORA;TBX21;IL4R;PTPRC;IL2;IL4;IL1RL2;IL18R1;TNFSF4;GPR18;IRF1;NDFIP1;IL2RA;TESPA1;IL6;IRF4;RORC;CAMK4;HHEX;FCER1G;RUNX1;IKZF3;STAT6;GPR183;THEMIS;STAT5B
28		positive regulation of multicellular organismal process	1661	63	6.26865e-12	2.0353e-09	EPHA3;ATG5;PRKCQ;RORA;MAP4K4;TBX21;IL4R;PTPRC;NOS1;SYNDIG1;ITGB8;CSF3;IL2;PPARGC1A;CUX2;IL4;IL5;IL1R1;IL1RL2;IL1RL1;IL18R1;TNFSF4;TNFAIP3;TNFSF11;LRP1;IRF1;MED1;THRA;IL2RA;ETS1;TESPA1;IL6;MYC;IL33;IRF4;ITPKA;CYP1B1;ZNF365;IL21;SMAD4;TNFRSF11A;ARNT;VASH2;TSLP;PTPRD;EPHB1;FCER1G;RUNX1;SERPINB7;STAT6;SMAD3;NOD2;IL13;ID4;STAT5B;TLR1;TLR6;TOB2;RELN;TMSB4X;HLA-DPB1;LTA;HLA-DPA1
29		positive regulation of leukocyte mediated immunity	126	17	8.4619e-12	2.65266e-09	TBX21;IL4R;PTPRC;IL2;IL4;IL1R1;IL18R1;TNFSF4;IL6;IL21;FCER1G;STAT6;NOD2;IL13;STAT5B;MICB;LTA
30		regulation of inflammatory response	361	27	1.04061e-11	3.1534e-09	SBNO2;RORA;PTPRC;NFKBIA;IL2;IL1R1;IL1RL2;IL1RL1;TNFSF4;TNFAIP3;TNFSF11;NDFIP1;IL2RA;ETS1;IL6;IL33;IL21;TNFRSF11A;TSLP;FCER1G;ADORA1;SMAD3;NOD2;STAT5B;TLR6;TMSB4X;LTA
31		positive regulation of lymphocyte activation	259	23	1.21178e-11	3.5154e-09	PRKCQ;TBX21;IL4R;PTPRC;IL2;IL4;IL5;IL1RL2;TNFSF4;TNFSF11;IL2RA;TESPA1;IL6;IL21;RUNX1;STAT6;NOD2;IL13;GPR183;STAT5B;BTLA;HLA-DPB1;HLA-DPA1
32		positive regulation of production of molecular mediator of immune response	94	15	1.23741e-11	3.5154e-09	TBX21;IL4R;PTPRC;IL2;IL4;IL5;IL1R1;IL18R1;TNFSF4;IL6;IL33;FCER1G;STAT6;NOD2;IL13
33		regulation of B cell activation	114	16	1.91062e-11	5.12774e-09	TBX21;PTPRC;IL2;IL4;IL5;TNFSF4;TNFAIP3;NDFIP1;IL6;IL21;IKZF3;STAT6;NOD2;IL13;GPR183;STAT5B
34		regulation of adaptive immune response	152	18	1.91775e-11	5.12774e-09	PRKCQ;TBX21;IL4R;PTPRC;IL2;IL4;IL1R1;IL1RL1;IL18R1;TNFSF4;TNFAIP3;IRF1;NDFIP1;IL6;IL33;FCER1G;STAT6;LTA
35		regulation of production of molecular mediator of immune response	137	17	3.32298e-11	8.63119e-09	ATG5;TBX21;IL4R;PTPRC;IL2;IL4;IL5;IL1R1;IL18R1;TNFSF4;NDFIP1;IL6;IL33;FCER1G;STAT6;NOD2;IL13
36		adaptive immune response based on somatic recombination of immune receptors built from immunoglobulin superfamily domains	248	22	3.5278e-11	8.90868e-09	PRKCQ;RORA;TBX21;IL4R;PTPRC;IL2;IL4;IL1R1;IL1RL1;IL18R1;TNFSF4;TNFAIP3;NDFIP1;IL6;IL33;IRF4;RORC;FCER1G;STAT6;HLA-DQB1;MICB;LTA
37		regulation of adaptive immune response based on somatic recombination of immune receptors built from immunoglobulin superfamily domains	139	17	4.20198e-11	1.01904e-08	PRKCQ;TBX21;IL4R;PTPRC;IL2;IL4;IL1R1;IL1RL1;IL18R1;TNFSF4;TNFAIP3;NDFIP1;IL6;IL33;FCER1G;STAT6;LTA
38		positive regulation of immunoglobulin production	44	11	4.25955e-11	1.01904e-08	TBX21;IL4R;PTPRC;IL2;IL4;IL5;TNFSF4;IL6;IL33;STAT6;IL13
39		regulation of T cell activation	305	24	5.45856e-11	1.2724e-08	PRKCQ;TBX21;IL4R;PTPRC;IL2;IL4;IL1RL2;TNFSF4;TNFSF11;IRF1;NDFIP1;IL2RA;TESPA1;IL6;IRF4;LRRC32;IL21;CAMK4;RUNX1;NOD2;STAT5B;BTLA;HLA-DPB1;HLA-DPA1
40		inflammatory response	717	37	8.06938e-11	1.83397e-08	SBNO2;PRKCQ;RORA;IL4R;PTPRC;NFKBIA;IL2;IL5;CCL20;IL1R1;IL1RL2;IL1RL1;IL18R1;TNFSF4;TNFAIP3;TNFSF11;LRP1;NDFIP1;IL2RA;ETS1;IL6;IL33;IL21;TNFRSF11A;TSLP;CAMK4;FCER1G;ADORA1;SMAD3;NOD2;IL13;STAT5B;TLR1;TLR6;CIITA;TMSB4X;LTA
41		regulation of leukocyte cell-cell adhesion	286	23	9.06665e-11	2.01036e-08	PRKCQ;TBX21;IL4R;PTPRC;IL2;IL4;IL1RL2;TNFSF4;TNFSF11;IRF1;NDFIP1;IL2RA;ETS1;TESPA1;IL6;LRRC32;IL21;RUNX1;NOD2;STAT5B;BTLA;HLA-DPB1;HLA-DPA1
42		positive regulation of B cell activation	75	13	1.01155e-10	2.18184e-08	TBX21;PTPRC;IL2;IL4;IL5;TNFSF4;IL6;IL21;STAT6;NOD2;IL13;GPR183;STAT5B
43		production of molecular mediator of immune response	190	19	1.032e-10	2.18184e-08	ATG5;TBX21;IL4R;PTPRC;IL2;IL4;IL5;IL1R1;IL18R1;TNFSF4;NDFIP1;IL6;IL33;CAMK4;FCER1G;STAT6;NOD2;IL13;HLA-DQB1
44		defense response	1518	57	1.24285e-10	2.5679e-08	SBNO2;PRKCQ;IP6K2;RORA;IL4R;PTPRC;POLR3H;NFKBIA;FBXL20;IL2;IL5;CCL20;IL1R1;IL1RL2;IL1RL1;IL18R1;TNFSF4;TNFAIP3;TNFSF11;LRP1;IRF1;MED1;TRAF3;NDFIP1;IL2RA;ETS1;IL6;IL33;IRF4;IL21;TNFRSF11A;TSLP;CAMK4;FCER1G;ADORA1;SMAD3;NOD2;IL13;STAT5B;TLR1;TLR6;HLA-DQB1;CIITA;COLEC10;HEXIM1;HLA-DRB1;HLA-DQA1;HLA-DRA;NFKBIL1;MICB;MUC21;TMSB4X;HLA-DPB1;LTA;HLA-DPA1;TRIM26;HLA-DQA2
45		regulation of defense response	701	36	1.71186e-10	3.45834e-08	SBNO2;RORA;PTPRC;NFKBIA;IL2;IL1R1;IL1RL2;IL1RL1;TNFSF4;TNFAIP3;TNFSF11;IRF1;MED1;TRAF3;NDFIP1;IL2RA;ETS1;IL6;IL33;IRF4;IL21;TNFRSF11A;TSLP;FCER1G;ADORA1;SMAD3;NOD2;STAT5B;TLR1;TLR6;HEXIM1;NFKBIL1;MICB;MUC21;TMSB4X;LTA
46		positive regulation of inflammatory response	132	16	1.82664e-10	3.60999e-08	NFKBIA;IL2;IL1RL1;TNFSF4;TNFSF11;ETS1;IL6;IL33;IL21;TNFRSF11A;TSLP;FCER1G;NOD2;STAT5B;TLR6;LTA
47		alpha-beta T cell activation	133	16	2.04837e-10	3.96207e-08	PRKCQ;RORA;TBX21;IL4R;PTPRC;IL2;IL18R1;TNFSF4;GPR18;IRF1;IL6;IRF4;RORC;RUNX1;STAT6;GPR183
48		T cell differentiation involved in immune response	65	12	2.49613e-10	4.63109e-08	RORA;TBX21;IL4R;IL2;IL18R1;TNFSF4;IL6;IRF4;RORC;FCER1G;STAT6;GPR183
49		regulation of immunoglobulin production	65	12	2.49613e-10	4.63109e-08	TBX21;IL4R;PTPRC;IL2;IL4;IL5;TNFSF4;NDFIP1;IL6;IL33;STAT6;IL13
50		regulation of hemopoiesis	389	26	3.03785e-10	5.52342e-08	PRKCQ;TBX21;IL4R;PTPRC;NFKBIA;CSF3;IL2;IL4;IL5;IL1RL2;TNFSF4;TNFSF11;IRF1;MED1;NDFIP1;IL2RA;ETS1;TESPA1;MYC;IRF4;ARNT;CAMK4;RUNX1;IKZF3;STAT5B;TOB2
51		alpha-beta T cell differentiation	100	14	3.69845e-10	6.46589e-08	RORA;TBX21;IL4R;IL2;IL18R1;TNFSF4;GPR18;IRF1;IL6;IRF4;RORC;RUNX1;STAT6;GPR183
52		positive regulation of lymphocyte mediated immunity	100	14	3.69845e-10	6.46589e-08	TBX21;PTPRC;IL2;IL4;IL1R1;IL18R1;TNFSF4;IL6;IL21;FCER1G;STAT6;STAT5B;MICB;LTA
53		positive regulation of immune effector process	206	19	4.15625e-10	7.12914e-08	TBX21;IL4R;PTPRC;IL2;IL4;IL5;IL1R1;IL18R1;TNFSF4;IL6;IL33;IL21;FCER1G;STAT6;NOD2;IL13;STAT5B;MICB;LTA
54		positive regulation of leukocyte cell-cell adhesion	210	19	5.76843e-10	9.71126e-08	PRKCQ;IL4R;PTPRC;IL2;IL4;IL1RL2;TNFSF4;TNFSF11;IL2RA;ETS1;TESPA1;IL6;IL21;RUNX1;NOD2;STAT5B;BTLA;HLA-DPB1;HLA-DPA1
55		CD4-positive, alpha-beta T cell activation	86	13	5.9901e-10	9.90109e-08	PRKCQ;RORA;TBX21;IL4R;IL2;IL18R1;TNFSF4;IL6;IRF4;RORC;RUNX1;STAT6;GPR183
56		regulation of response to external stimulus	771	37	6.18436e-10	1.00396e-07	SBNO2;PRKCQ;RORA;PTPRC;NFKBIA;IL2;IL1R1;IL1RL2;IL1RL1;TNFSF4;TNFAIP3;TNFSF11;NPY;GPR18;MED1;TSPAN8;TRAF3;NDFIP1;IL2RA;ETS1;IL6;IL33;IL21;TNFRSF11A;TSLP;FCER1G;ADORA1;SMAD3;NOD2;GPR183;SEMA3E;STAT5B;TLR6;NFKBIL1;MICB;TMSB4X;LTA
57		T-helper cell differentiation	56	11	7.03339e-10	1.12176e-07	RORA;TBX21;IL4R;IL2;IL18R1;TNFSF4;IL6;IRF4;RORC;STAT6;GPR183
58		regulation of leukocyte proliferation	213	19	7.33951e-10	1.15041e-07	PRKCQ;PTPRC;IL2;IL4;IL5;TNFSF4;TNFAIP3;IRF1;NDFIP1;IL2RA;IL6;LRRC32;IL21;IKZF3;IL13;GPR183;STAT5B;HLA-DPB1;HLA-DPA1
59		leukocyte cell-cell adhesion	319	23	7.86471e-10	1.21183e-07	PRKCQ;TBX21;IL4R;PTPRC;IL2;IL4;IL1RL2;TNFSF4;TNFSF11;IRF1;NDFIP1;IL2RA;ETS1;TESPA1;IL6;LRRC32;IL21;RUNX1;NOD2;STAT5B;BTLA;HLA-DPB1;HLA-DPA1
60		regulation of immune effector process	381	25	9.97314e-10	1.5111e-07	ATG5;TBX21;IL4R;PTPRC;IL2;IL4;IL5;IL1R1;IL18R1;TNFSF4;TNFAIP3;TRAF3;NDFIP1;IL2RA;IL6;IL33;IRF4;IL21;FCER1G;STAT6;NOD2;IL13;STAT5B;MICB;LTA
61		CD4-positive, alpha-beta T cell differentiation	73	12	1.02245e-09	1.52379e-07	RORA;TBX21;IL4R;IL2;IL18R1;TNFSF4;IL6;IRF4;RORC;RUNX1;STAT6;GPR183
62		CD4-positive, alpha-beta T cell differentiation involved in immune response	58	11	1.04687e-09	1.53501e-07	RORA;TBX21;IL4R;IL2;IL18R1;TNFSF4;IL6;IRF4;RORC;STAT6;GPR183
63		regulation of leukocyte mediated immunity	195	18	1.20121e-09	1.73337e-07	TBX21;IL4R;PTPRC;IL2;IL4;IL1R1;IL18R1;TNFSF4;NDFIP1;IL6;IL21;FCER1G;STAT6;NOD2;IL13;STAT5B;MICB;LTA
64		alpha-beta T cell activation involved in immune response	59	11	1.26953e-09	1.75964e-07	RORA;TBX21;IL4R;IL2;IL18R1;TNFSF4;IL6;IRF4;RORC;STAT6;GPR183
65		alpha-beta T cell differentiation involved in immune response	59	11	1.26953e-09	1.75964e-07	RORA;TBX21;IL4R;IL2;IL18R1;TNFSF4;IL6;IRF4;RORC;STAT6;GPR183
66		negative regulation of immune system process	416	26	1.27749e-09	1.75964e-07	TBX21;IL4R;PTPRC;NFKBIA;IL2;IL4;IL1RL1;TNFSF4;TNFAIP3;GPR18;IRF1;NDFIP1;IL2RA;MYC;IL33;IRF4;LRRC32;FCER1G;RUNX1;ADORA1;STAT6;STAT5B;TLR6;TOB2;NFKBIL1;MICB
67		positive regulation of T cell activation	197	18	1.4166e-09	1.92213e-07	PRKCQ;IL4R;PTPRC;IL2;IL4;IL1RL2;TNFSF4;TNFSF11;IL2RA;TESPA1;IL6;IL21;RUNX1;NOD2;STAT5B;BTLA;HLA-DPB1;HLA-DPA1
68		immune response-regulating signaling pathway	485	28	1.69458e-09	2.2655e-07	PRKCQ;PTPRC;NFKBIA;TNFAIP3;IRF1;TRAF3;TESPA1;IRF4;SPPL3;FCER1G;RUNX1;NOD2;THEMIS;TLR1;TLR6;HLA-DQB1;BTLA;HLA-DRB1;HLA-DQA1;CD247;HLA-DRA;BTNL2;NFKBIL1;MICB;MUC21;HLA-DPB1;HLA-DPA1;HLA-DQA2
69		immune response-activating signal transduction	454	27	1.78098e-09	2.34651e-07	PRKCQ;PTPRC;NFKBIA;TNFAIP3;IRF1;TRAF3;TESPA1;IRF4;SPPL3;FCER1G;RUNX1;NOD2;THEMIS;TLR1;TLR6;HLA-DQB1;HLA-DRB1;HLA-DQA1;CD247;HLA-DRA;BTNL2;NFKBIL1;MICB;MUC21;HLA-DPB1;HLA-DPA1;HLA-DQA2
70		positive regulation of defense response	427	26	2.21583e-09	2.87773e-07	NFKBIA;IL2;IL1RL1;TNFSF4;TNFAIP3;TNFSF11;IRF1;MED1;TRAF3;ETS1;IL6;IL33;IRF4;IL21;TNFRSF11A;TSLP;FCER1G;NOD2;STAT5B;TLR1;TLR6;HEXIM1;NFKBIL1;MICB;MUC21;LTA
71		leukocyte proliferation	281	21	2.33217e-09	2.98616e-07	PRKCQ;PTPRC;IL2;IL4;IL5;TNFSF4;TNFAIP3;TNFSF11;IRF1;NDFIP1;IL2RA;IL6;IL33;LRRC32;IL21;IKZF3;IL13;GPR183;STAT5B;HLA-DPB1;HLA-DPA1
72		regulation of lymphocyte proliferation	204	18	2.48376e-09	3.13609e-07	PRKCQ;PTPRC;IL2;IL4;IL5;TNFSF4;IRF1;NDFIP1;IL2RA;IL6;LRRC32;IL21;IKZF3;IL13;GPR183;STAT5B;HLA-DPB1;HLA-DPA1
73		type 2 immune response	36	9	2.62042e-09	3.26333e-07	TBX21;IL4R;IL4;TNFSF4;NDFIP1;IL6;IL33;STAT6;NOD2
74		regulation of mononuclear cell proliferation	205	18	2.68602e-09	3.29981e-07	PRKCQ;PTPRC;IL2;IL4;IL5;TNFSF4;IRF1;NDFIP1;IL2RA;IL6;LRRC32;IL21;IKZF3;IL13;GPR183;STAT5B;HLA-DPB1;HLA-DPA1
75		activation of immune response	534	29	3.42805e-09	4.15526e-07	PRKCQ;PTPRC;NFKBIA;TNFAIP3;IRF1;TRAF3;TESPA1;IRF4;SPPL3;FCER1G;RUNX1;NOD2;THEMIS;TLR1;TLR6;HLA-DQB1;COLEC10;HEXIM1;HLA-DRB1;HLA-DQA1;CD247;HLA-DRA;BTNL2;NFKBIL1;MICB;MUC21;HLA-DPB1;HLA-DPA1;HLA-DQA2
76		immunoglobulin production	99	13	3.56919e-09	4.2694e-07	TBX21;IL4R;PTPRC;IL2;IL4;IL5;TNFSF4;NDFIP1;IL6;IL33;STAT6;IL13;HLA-DQB1
77		regulation of lymphocyte differentiation	162	16	3.85623e-09	4.55285e-07	TBX21;IL4R;PTPRC;IL2;IL4;IL1RL2;TNFSF4;IRF1;NDFIP1;IL2RA;TESPA1;IRF4;CAMK4;RUNX1;IKZF3;STAT5B
78		regulation of leukocyte differentiation	263	20	4.22302e-09	4.92198e-07	TBX21;IL4R;PTPRC;IL2;IL4;IL5;IL1RL2;TNFSF4;TNFSF11;IRF1;NDFIP1;IL2RA;TESPA1;MYC;IRF4;CAMK4;RUNX1;IKZF3;STAT5B;TOB2
79		myeloid cell differentiation	379	24	4.42784e-09	5.09538e-07	SBNO2;PRKCQ;NFKBIA;CSF3;IL4;IL5;TNFSF11;BATF3;MED1;THRA;NDFIP1;ETS1;MYC;IRF4;TNFRSF11A;ARNT;CAMK4;FCER1G;RUNX1;FLVCR1;GPR183;STAT5B;TOB2;L3MBTL3
80		regulation of lymphocyte mediated immunity	142	15	4.74127e-09	5.38786e-07	TBX21;PTPRC;IL2;IL4;IL1R1;IL18R1;TNFSF4;NDFIP1;IL6;IL21;FCER1G;STAT6;STAT5B;MICB;LTA
81		regulation of cell-cell adhesion	383	24	5.43878e-09	6.10419e-07	PRKCQ;TBX21;IL4R;PTPRC;IL2;IL4;IL1RL2;TNFSF4;TNFSF11;IRF1;NDFIP1;IL2RA;ETS1;TESPA1;IL6;LRRC32;IL21;RUNX1;NOD2;STAT5B;BTLA;MUC21;HLA-DPB1;HLA-DPA1
82		interferon-gamma-mediated signaling pathway	86	12	7.13151e-09	7.90641e-07	IRF1;MED1;IRF4;HLA-DQB1;CIITA;HLA-DRB1;HLA-DQA1;HLA-DRA;HLA-DPB1;HLA-DPA1;TRIM26;HLA-DQA2
83		positive regulation of cell-cell adhesion	247	19	8.65936e-09	9.48461e-07	PRKCQ;IL4R;PTPRC;IL2;IL4;IL1RL2;TNFSF4;TNFSF11;IL2RA;ETS1;TESPA1;IL6;IL21;RUNX1;NOD2;STAT5B;BTLA;HLA-DPB1;HLA-DPA1
84		myeloid leukocyte differentiation	197	17	9.76127e-09	1.05642e-06	SBNO2;CSF3;IL4;IL5;TNFSF11;BATF3;MED1;NDFIP1;MYC;IRF4;TNFRSF11A;CAMK4;FCER1G;RUNX1;GPR183;TOB2;L3MBTL3
85		positive regulation of lymphocyte proliferation	128	14	9.95017e-09	1.0642e-06	PRKCQ;PTPRC;IL2;IL4;IL5;TNFSF4;IL2RA;IL6;IL21;IL13;GPR183;STAT5B;HLA-DPB1;HLA-DPA1
86		positive regulation of mononuclear cell proliferation	129	14	1.10109e-08	1.155e-06	PRKCQ;PTPRC;IL2;IL4;IL5;TNFSF4;IL2RA;IL6;IL21;IL13;GPR183;STAT5B;HLA-DPB1;HLA-DPA1
87		response to other organism	897	38	1.10533e-08	1.155e-06	ATG5;SBNO2;TBX21;IL4R;PTPRC;NOS1;CCDC80;POLR3H;NFKBIA;CSF3;PPARGC1A;CCL20;FASLG;TNFSF4;TNFAIP3;BATF3;IRF1;TRAF3;DCLK1;IL2RA;IL6;DGKB;IL33;IRF4;TNFRSF11A;XPR1;BCL2L11;FCER1G;IKZF3;SMAD3;NOD2;IL13;MACROD2;TLR1;TLR6;NFKBIL1;MICB;LTA
88		response to external biotic stimulus	899	38	1.1734e-08	1.20288e-06	ATG5;SBNO2;TBX21;IL4R;PTPRC;NOS1;CCDC80;POLR3H;NFKBIA;CSF3;PPARGC1A;CCL20;FASLG;TNFSF4;TNFAIP3;BATF3;IRF1;TRAF3;DCLK1;IL2RA;IL6;DGKB;IL33;IRF4;TNFRSF11A;XPR1;BCL2L11;FCER1G;IKZF3;SMAD3;NOD2;IL13;MACROD2;TLR1;TLR6;NFKBIL1;MICB;LTA
89		regulation of type 2 immune response	30	8	1.1776e-08	1.20288e-06	TBX21;IL4R;TNFSF4;NDFIP1;IL6;IL33;STAT6;NOD2
90		regulation of T cell differentiation	133	14	1.63605e-08	1.63444e-06	TBX21;IL4R;PTPRC;IL2;IL4;IL1RL2;TNFSF4;IRF1;IL2RA;TESPA1;IRF4;CAMK4;RUNX1;STAT5B
91		positive regulation of leukocyte proliferation	133	14	1.63605e-08	1.63444e-06	PRKCQ;PTPRC;IL2;IL4;IL5;TNFSF4;IL2RA;IL6;IL21;IL13;GPR183;STAT5B;HLA-DPB1;HLA-DPA1
92		positive regulation of hemopoiesis	181	16	1.90745e-08	1.88485e-06	IL4R;PTPRC;CSF3;IL2;IL4;IL5;IL1RL2;TNFSF4;TNFSF11;MED1;IL2RA;ETS1;TESPA1;ARNT;RUNX1;STAT5B
93		positive regulation of adaptive immune response based on somatic recombination of immune receptors built from immunoglobulin superfamily domains	94	12	1.99887e-08	1.95395e-06	PRKCQ;TBX21;PTPRC;IL2;IL4;IL1R1;IL18R1;TNFSF4;IL6;FCER1G;STAT6;LTA
94		B cell activation	233	18	2.021e-08	1.95456e-06	TBX21;PTPRC;IL2;IL4;IL5;TNFSF4;TNFAIP3;NDFIP1;IL6;IL21;HHEX;CXCR5;IKZF3;STAT6;NOD2;IL13;GPR183;STAT5B
95		regulation of cell adhesion	654	31	2.32297e-08	2.22296e-06	EPHA3;PRKCQ;MAP4K4;TBX21;IL4R;PTPRC;CCDC80;IL2;IL4;IL1RL2;TNFSF4;TNFSF11;IRF1;NDFIP1;IL2RA;ETS1;TESPA1;IL6;LRRC32;CYP1B1;IL21;ABI3BP;RUNX1;SMAD3;NOD2;SEMA3E;STAT5B;BTLA;MUC21;HLA-DPB1;HLA-DPA1
96		response to biotic stimulus	926	38	2.57964e-08	2.44287e-06	ATG5;SBNO2;TBX21;IL4R;PTPRC;NOS1;CCDC80;POLR3H;NFKBIA;CSF3;PPARGC1A;CCL20;FASLG;TNFSF4;TNFAIP3;BATF3;IRF1;TRAF3;DCLK1;IL2RA;IL6;DGKB;IL33;IRF4;TNFRSF11A;XPR1;BCL2L11;FCER1G;IKZF3;SMAD3;NOD2;IL13;MACROD2;TLR1;TLR6;NFKBIL1;MICB;LTA
97		positive regulation of adaptive immune response	99	12	3.6162e-08	3.35458e-06	PRKCQ;TBX21;PTPRC;IL2;IL4;IL1R1;IL18R1;TNFSF4;IL6;FCER1G;STAT6;LTA
98		T cell activation involved in immune response	99	12	3.6162e-08	3.35458e-06	RORA;TBX21;IL4R;IL2;IL18R1;TNFSF4;IL6;IRF4;RORC;FCER1G;STAT6;GPR183
99		positive regulation of cell adhesion	392	23	3.89574e-08	3.57739e-06	PRKCQ;MAP4K4;IL4R;PTPRC;CCDC80;IL2;IL4;IL1RL2;TNFSF4;TNFSF11;IL2RA;ETS1;TESPA1;IL6;IL21;ABI3BP;RUNX1;SMAD3;NOD2;STAT5B;BTLA;HLA-DPB1;HLA-DPA1
100		T cell receptor signaling pathway	143	14	4.14808e-08	3.77102e-06	PRKCQ;PTPRC;TESPA1;SPPL3;THEMIS;HLA-DQB1;HLA-DRB1;HLA-DQA1;CD247;HLA-DRA;BTNL2;HLA-DPB1;HLA-DPA1;HLA-DQA2
101		lymphocyte activation involved in immune response	172	15	6.41357e-08	5.77285e-06	RORA;TBX21;IL4R;PTPRC;IL2;IL4;IL18R1;TNFSF4;NDFIP1;IL6;IRF4;RORC;FCER1G;STAT6;GPR183
102		regulation of B cell mediated immunity	52	9	8.27222e-08	7.30124e-06	TBX21;PTPRC;IL2;IL4;TNFSF4;NDFIP1;FCER1G;STAT6;LTA
103		regulation of immunoglobulin mediated immune response	52	9	8.27222e-08	7.30124e-06	TBX21;PTPRC;IL2;IL4;TNFSF4;NDFIP1;FCER1G;STAT6;LTA
104		negative regulation of adaptive immune response based on somatic recombination of immune receptors built from immunoglobulin superfamily domains	38	8	8.85134e-08	7.59127e-06	TBX21;IL4R;PTPRC;IL2;IL1RL1;TNFSF4;NDFIP1;IL33
105		positive regulation of B cell mediated immunity	38	8	8.85134e-08	7.59127e-06	TBX21;PTPRC;IL2;IL4;TNFSF4;FCER1G;STAT6;LTA
106		positive regulation of immunoglobulin mediated immune response	38	8	8.85134e-08	7.59127e-06	TBX21;PTPRC;IL2;IL4;TNFSF4;FCER1G;STAT6;LTA
107		immune effector process	1141	42	9.37352e-08	7.96399e-06	ATG5;SBNO2;RORA;TBX21;IL4R;PTPRC;POLR3H;PSMD3;IL2;RAB5B;IL4;IL5;IL1R1;IL18R1;TNFSF4;TNFAIP3;LRP1;IRF1;TRAF3;NDFIP1;IL2RA;IL6;IL33;IRF4;IL21;RORC;CAMK4;FCER1G;STAT6;NOD2;IL13;GPR183;GLB1;ORMDL3;STAT5B;HLA-DQB1;COLEC10;PSAP;HRNR;CD247;MICB;LTA
108		regulation of response to stress	1361	47	9.71268e-08	8.1337e-06	RTEL1;SBNO2;PRKCQ;RORA;MAP4K4;PTPRC;NFKBIA;IL2;IL1R1;IL1RL2;IL1RL1;TNFSF4;TNFAIP3;TNFSF11;IRF1;MED1;TSPAN8;TRAF3;NDFIP1;IL2RA;UBAC2;ETS1;IL6;MYC;IL33;IRF4;ZNF365;IL21;TNFRSF11A;TSLP;BCL2L11;EPHB1;FCER1G;ADORA1;SMAD3;NOD2;NSMCE1;STAT5B;TLR1;TLR6;HEXIM1;PSAP;NFKBIL1;MICB;MUC21;TMSB4X;LTA
109		regulation of T cell proliferation	153	14	9.75221e-08	8.1337e-06	PRKCQ;PTPRC;IL2;IL4;TNFSF4;IRF1;NDFIP1;IL2RA;IL6;LRRC32;IL21;STAT5B;HLA-DPB1;HLA-DPA1
110		T-helper 17 type immune response	27	7	1.23638e-07	1.02181e-05	PRKCQ;RORA;TBX21;IL2;IL6;IRF4;RORC
111		positive regulation of response to external stimulus	293	19	1.33116e-07	1.09023e-05	NFKBIA;IL2;IL1RL1;TNFSF4;TNFSF11;NPY;ETS1;IL6;IL33;IL21;TNFRSF11A;TSLP;FCER1G;SMAD3;NOD2;STAT5B;TLR6;TMSB4X;LTA
112		lymphocyte proliferation	264	18	1.36104e-07	1.10475e-05	PRKCQ;PTPRC;IL2;IL4;IL5;TNFSF4;IRF1;NDFIP1;IL2RA;IL6;LRRC32;IL21;IKZF3;IL13;GPR183;STAT5B;HLA-DPB1;HLA-DPA1
113		mononuclear cell proliferation	266	18	1.52413e-07	1.22618e-05	PRKCQ;PTPRC;IL2;IL4;IL5;TNFSF4;IRF1;NDFIP1;IL2RA;IL6;LRRC32;IL21;IKZF3;IL13;GPR183;STAT5B;HLA-DPB1;HLA-DPA1
114		antigen receptor-mediated signaling pathway	184	15	1.56275e-07	1.24553e-05	PRKCQ;PTPRC;TESPA1;SPPL3;RUNX1;THEMIS;HLA-DQB1;HLA-DRB1;HLA-DQA1;CD247;HLA-DRA;BTNL2;HLA-DPB1;HLA-DPA1;HLA-DQA2
115		lymphocyte mediated immunity	238	17	1.57558e-07	1.24553e-05	TBX21;IL4R;PTPRC;IL2;IL4;IL1R1;IL18R1;TNFSF4;NDFIP1;IL6;IL21;FCER1G;STAT6;STAT5B;HLA-DQB1;MICB;LTA
116		negative regulation of adaptive immune response	41	8	1.66215e-07	1.30264e-05	TBX21;IL4R;PTPRC;IL2;IL1RL1;TNFSF4;NDFIP1;IL33
117		positive regulation of T cell proliferation	93	11	1.74867e-07	1.35874e-05	PRKCQ;PTPRC;IL2;IL4;TNFSF4;IL2RA;IL6;IL21;STAT5B;HLA-DPB1;HLA-DPA1
118		regulation of multicellular organismal development	1908	58	1.95416e-07	1.50553e-05	EPHA3;PRKCQ;MAP4K4;TBX21;IL4R;PTPRC;NOS1;NFKBIA;SYNDIG1;ITGB8;PHF14;CSF3;IL2;CUX2;IL4;IL5;IL1RL2;FASLG;TNFSF4;TNFAIP3;TNFSF11;LRP1;IRF1;MED1;NDFIP1;IL2RA;ETS1;WDR36;TESPA1;IL6;MYC;IRF4;ITPKA;CYP1B1;ZNF365;KIAA1109;SMAD4;ARNT;VASH2;CAMK4;HHEX;PTPRD;EPHB1;RUNX1;IKZF3;SERPINB7;STAT6;SMAD3;IL13;GPR183;SEMA3E;INSR;ID4;STAT5B;TOB2;RELN;SYNGAP1;LTA
119		antigen processing and presentation of exogenous peptide antigen via MHC class II	97	11	2.70356e-07	2.06539e-05	KIF3A;KIF11;AP1S3;FCER1G;HLA-DQB1;HLA-DRB1;HLA-DQA1;HLA-DRA;HLA-DPB1;HLA-DPA1;HLA-DQA2
120		regulation of DNA-binding transcription factor activity	404	22	2.83911e-07	2.15086e-05	PRKCQ;NFKBIA;CSF3;PPARGC1A;MDFI;IL5;IL18R1;TNFSF4;TNFAIP3;TNFSF11;TRAF3;IL6;CYP1B1;TNFRSF11A;SMAD3;NOD2;TLR6;CHP1;RELN;NFKBIL1;TMSB4X;TRIM26
121		cell proliferation	1986	59	3.2677e-07	2.45509e-05	PRKCQ;RORA;IL4R;PTPRC;NFKBIA;PHF14;CSF3;IL2;PPARGC1A;IL4;IL5;FASLG;TNFSF4;TNFAIP3;TNFSF11;NPY;LRP1;IRF1;MED1;KIF1A;NDFIP1;IL2RA;ETS1;IL6;MYC;IL33;LRRC32;CYP1B1;IL21;SMAD4;TNFRSF11A;RERE;ARNT;VASH2;TSLP;HHEX;PTPRK;EPHB1;RUNX1;IKZF3;PLCD3;ADORA1;SERPINB7;C18orf54;STAT6;SMAD3;NOD2;IL13;GPR183;INSR;ID4;OVOL1;HPSE2;STAT5B;TOB2;CCNI2;HLA-DPB1;LTA;HLA-DPA1
122		macrophage activation	79	10	3.36262e-07	2.5057e-05	SBNO2;RORA;IL4R;PTPRC;IL1RL1;IL6;IL33;IL13;TLR1;TLR6
123		antigen processing and presentation of peptide antigen via MHC class II	100	11	3.69714e-07	2.73258e-05	KIF3A;KIF11;AP1S3;FCER1G;HLA-DQB1;HLA-DRB1;HLA-DQA1;HLA-DRA;HLA-DPB1;HLA-DPA1;HLA-DQA2
124		regulation of cell proliferation	1564	50	3.78758e-07	2.77684e-05	PRKCQ;IL4R;PTPRC;NFKBIA;PHF14;CSF3;IL2;PPARGC1A;IL4;IL5;FASLG;TNFSF4;TNFAIP3;IRF1;MED1;NDFIP1;IL2RA;ETS1;IL6;MYC;LRRC32;CYP1B1;IL21;SMAD4;TNFRSF11A;ARNT;VASH2;TSLP;PTPRK;EPHB1;IKZF3;PLCD3;ADORA1;SERPINB7;C18orf54;STAT6;SMAD3;NOD2;IL13;GPR183;INSR;ID4;OVOL1;HPSE2;STAT5B;TOB2;CCNI2;HLA-DPB1;LTA;HLA-DPA1
125		antigen processing and presentation	171	14	3.87323e-07	2.81692e-05	ATG5;RAB5B;KIF3A;KIF11;AP1S3;FCER1G;NOD2;HLA-DQB1;HLA-DRB1;HLA-DQA1;HLA-DRA;HLA-DPB1;HLA-DPA1;HLA-DQA2
126		antigen processing and presentation of peptide or polysaccharide antigen via MHC class II	101	11	4.09353e-07	2.95352e-05	KIF3A;KIF11;AP1S3;FCER1G;HLA-DQB1;HLA-DRB1;HLA-DQA1;HLA-DRA;HLA-DPB1;HLA-DPA1;HLA-DQA2
127		positive regulation of T cell differentiation	81	10	4.26833e-07	3.05538e-05	IL4R;PTPRC;IL2;IL4;IL1RL2;TNFSF4;IL2RA;TESPA1;RUNX1;STAT5B
128		interleukin-2 production	63	9	4.59612e-07	3.26432e-05	PRKCQ;TBX21;PTPRC;TNFAIP3;IRF4;FCER1G;RUNX1;STAT5B;CD247
129		positive regulation of immunoglobulin secretion	12	5	5.85033e-07	4.12289e-05	IL2;IL5;TNFSF4;IL6;IL33
130		cytokine metabolic process	106	11	6.69384e-07	4.68106e-05	PRKCQ;PTPRC;IL4;IRF1;IL6;IRF4;IL21;STAT5B;TLR1;TLR6;TNFSF15
131		regulation of isotype switching	34	7	6.83541e-07	4.74357e-05	TBX21;PTPRC;IL2;IL4;TNFSF4;NDFIP1;STAT6
132		T cell proliferation	180	14	7.22927e-07	4.97889e-05	PRKCQ;PTPRC;IL2;IL4;TNFSF4;IRF1;NDFIP1;IL2RA;IL6;LRRC32;IL21;STAT5B;HLA-DPB1;HLA-DPA1
133		immune response-regulating cell surface receptor signaling pathway	330	19	8.24656e-07	5.62604e-05	PRKCQ;PTPRC;TESPA1;SPPL3;FCER1G;RUNX1;THEMIS;HLA-DQB1;BTLA;HLA-DRB1;HLA-DQA1;CD247;HLA-DRA;BTNL2;MICB;MUC21;HLA-DPB1;HLA-DPA1;HLA-DQA2
134		regulation of macrophage activation	50	8	8.29271e-07	5.62604e-05	RORA;IL4R;PTPRC;IL1RL1;IL6;IL33;IL13;TLR6
135		immune response-activating cell surface receptor signaling pathway	300	18	8.94967e-07	6.02677e-05	PRKCQ;PTPRC;TESPA1;SPPL3;FCER1G;RUNX1;THEMIS;HLA-DQB1;HLA-DRB1;HLA-DQA1;CD247;HLA-DRA;BTNL2;MICB;MUC21;HLA-DPB1;HLA-DPA1;HLA-DQA2
136		regulation of isotype switching to IgG isotypes	13	5	9.38817e-07	6.27558e-05	TBX21;PTPRC;IL2;IL4;NDFIP1
137		immunoglobulin mediated immune response	110	11	9.72801e-07	6.45528e-05	TBX21;IL4R;PTPRC;IL2;IL4;TNFSF4;NDFIP1;FCER1G;STAT6;HLA-DQB1;LTA
138		B cell mediated immunity	112	11	1.16563e-06	7.67127e-05	TBX21;IL4R;PTPRC;IL2;IL4;TNFSF4;NDFIP1;FCER1G;STAT6;HLA-DQB1;LTA
139		homeostatic process	1817	54	1.17293e-06	7.67127e-05	RTEL1;ATG5;PRKCQ;RORA;MAP4K4;CYBRD1;IL4R;SCGN;PTPRC;NOS1;IL2;PPARGC1A;IL4;RAD50;IL18R1;SLC9A2;FASLG;TNFAIP3;TNFSF11;GPR18;MED1;THRA;NDFIP1;IL2RA;ETS1;WDR36;IL6;MYC;IRF4;ZNF365;SMAD4;TNFRSF11A;XPR1;ARNT;FLG;BCL2L11;SPPL3;FCER1G;CXCR5;FLVCR1;ADORA1;STAT6;SMAD3;NOD2;IL13;GPR183;INSR;ORMDL3;STAT5B;SLC9A4;CHP1;HRNR;L3MBTL3;TXNDC8
140		positive regulation of lymphocyte differentiation	92	10	1.41405e-06	9.18226e-05	IL4R;PTPRC;IL2;IL4;IL1RL2;TNFSF4;IL2RA;TESPA1;RUNX1;STAT5B
141		isotype switching to IgG isotypes	14	5	1.44217e-06	9.2984e-05	TBX21;PTPRC;IL2;IL4;NDFIP1
142		immunoglobulin production involved in immunoglobulin mediated immune response	54	8	1.52448e-06	9.75991e-05	TBX21;PTPRC;IL2;IL4;TNFSF4;NDFIP1;STAT6;HLA-DQB1
143		regulation of myeloid cell differentiation	221	15	1.63219e-06	0.000103764	PRKCQ;NFKBIA;CSF3;IL4;IL5;TNFSF11;MED1;NDFIP1;ETS1;MYC;ARNT;CAMK4;RUNX1;STAT5B;TOB2
144		T-helper 17 cell differentiation	25	6	1.67862e-06	0.000105974	RORA;TBX21;IL2;IL6;IRF4;RORC
145		isotype switching to IgE isotypes	7	4	1.80719e-06	0.000111763	IL4;TNFSF4;NDFIP1;STAT6
146		regulation of isotype switching to IgE isotypes	7	4	1.80719e-06	0.000111763	IL4;TNFSF4;NDFIP1;STAT6
147		negative regulation of T-helper 1 type immune response	7	4	1.80719e-06	0.000111763	IL4R;IL1RL1;TNFSF4;IL33
148		regulation of cell differentiation	1699	51	1.87121e-06	0.000113867	EPHA3;PRKCQ;RORA;MAP4K4;TBX21;IL4R;PTPRC;NOS1;NFKBIA;CSF3;IL2;CUX2;IL4;IL5;IL1RL2;TNFSF4;TNFSF11;LRP1;TCP11;IRF1;MED1;NDFIP1;IL2RA;ETS1;WDR36;TESPA1;IL6;MYC;IRF4;ITPKA;ZNF365;KIAA1109;SMAD4;RORC;ARNT;CAMK4;PTPRD;EPHB1;RUNX1;IKZF3;SMAD3;CDK12;IL13;GPR183;SEMA3E;ID4;STAT5B;TOB2;RELN;SYNGAP1;LTA
149		cell adhesion	1369	44	1.89038e-06	0.000113867	EPHA3;PKN2;PRKCQ;MAP4K4;TBX21;IL4R;PTPRC;CCDC80;ITGB8;IL2;IL4;IL1RL2;TNFSF4;TNFSF11;IRF1;CDHR3;MKLN1;NDFIP1;PDZD2;IL2RA;ETS1;TESPA1;IL6;LRRC32;CYP1B1;IL21;LPP;PTPRK;BCL2L11;PTPRD;ABI3BP;EPHB1;RUNX1;SVEP1;SMAD3;NOD2;SEMA3E;STAT5B;NTM;BTLA;RELN;MUC21;HLA-DPB1;HLA-DPA1
150		regulation of interferon-gamma production	95	10	1.90364e-06	0.000113867	IL2;IL1R1;IL1RL1;IL18R1;TNFSF4;IL33;IL21;HLA-DPB1;LTA;HLA-DPA1
151		regulation of DNA recombination	95	10	1.90364e-06	0.000113867	RTEL1;TBX21;PTPRC;IL2;IL4;RAD50;TNFSF4;NDFIP1;ZNF365;STAT6
152		positive regulation of leukocyte differentiation	142	12	1.90422e-06	0.000113867	IL4R;PTPRC;IL2;IL4;IL5;IL1RL2;TNFSF4;TNFSF11;IL2RA;TESPA1;RUNX1;STAT5B
153		negative regulation of multicellular organismal process	1143	39	1.91637e-06	0.000113867	MAP4K4;TBX21;IL4R;PTPRC;NFKBIA;PHF14;IL2;IL4;IL1RL1;IL18R1;FASLG;TNFSF4;TNFAIP3;LRP1;GPR18;IRF1;MED1;TSPAN8;NDFIP1;IL6;MYC;IL33;LRRC32;ZNF365;SMAD4;HHEX;EPHB1;RUNX1;ADORA1;SMAD3;IL13;SEMA3E;ID4;STAT5B;TLR6;TOB2;SYNGAP1;NFKBIL1;TMSB4X
154		positive regulation of type 2 immune response	15	5	2.13628e-06	0.000124493	IL4R;TNFSF4;IL6;IL33;NOD2
155		gamma-delta T cell activation	15	5	2.13628e-06	0.000124493	PTPRC;GPR18;NOD2;STAT5B;MICB
156		positive regulation of interleukin-13 production	15	5	2.13628e-06	0.000124493	IL4;TNFSF4;IL33;IRF4;TSLP
157		positive regulation of isotype switching	26	6	2.15436e-06	0.000124747	TBX21;PTPRC;IL2;IL4;TNFSF4;STAT6
158		positive regulation of B cell proliferation	40	7	2.1905e-06	0.000126037	PTPRC;IL2;IL4;IL5;IL21;IL13;GPR183
159		biological adhesion	1377	44	2.20442e-06	0.00012604	EPHA3;PKN2;PRKCQ;MAP4K4;TBX21;IL4R;PTPRC;CCDC80;ITGB8;IL2;IL4;IL1RL2;TNFSF4;TNFSF11;IRF1;CDHR3;MKLN1;NDFIP1;PDZD2;IL2RA;ETS1;TESPA1;IL6;LRRC32;CYP1B1;IL21;LPP;PTPRK;BCL2L11;PTPRD;ABI3BP;EPHB1;RUNX1;SVEP1;SMAD3;NOD2;SEMA3E;STAT5B;NTM;BTLA;RELN;MUC21;HLA-DPB1;HLA-DPA1
160		positive regulation of signal transduction	1571	48	2.46549e-06	0.000140086	CLEC16A;EPHA3;MAP4K4;PTPRC;NOS1;CSF3;IL2;CUX2;SH2B3;IL4;IL5;CCL20;IL1R1;IL18R1;FASLG;TNFAIP3;TNFSF11;GPR18;MED1;NDFIP1;PRR5L;TESPA1;IL6;CYP1B1;IL21;SMAD4;TNFRSF11A;GRB7;ARNT;TSLP;HHEX;BCL2L11;EPHB1;SPPL3;ADORA1;SMAD3;NOD2;IL13;GPR183;INSR;TLR1;TLR6;RUVBL1;TBL1XR1;TNFSF15;HEXIM1;RELN;PSAP
161		cellular response to interferon-gamma	172	13	2.4965e-06	0.000140967	CCL20;IRF1;MED1;IRF4;HLA-DQB1;CIITA;HLA-DRB1;HLA-DQA1;HLA-DRA;HLA-DPB1;HLA-DPA1;TRIM26;HLA-DQA2
162		antigen processing and presentation of exogenous peptide antigen	121	11	2.5126e-06	0.000141	KIF3A;KIF11;AP1S3;FCER1G;HLA-DQB1;HLA-DRB1;HLA-DQA1;HLA-DRA;HLA-DPB1;HLA-DPA1;HLA-DQA2
163		positive regulation of cytokine biosynthetic process	58	8	2.66414e-06	0.000148587	PRKCQ;PTPRC;IRF1;IRF4;IL21;STAT5B;TLR1;TLR6
164		regulation of T-helper 1 type immune response	27	6	2.73457e-06	0.000150747	IL4R;IL1R1;IL1RL1;IL18R1;TNFSF4;IL33
165		positive regulation of cell proliferation	898	33	2.73604e-06	0.000150747	PRKCQ;PTPRC;CSF3;IL2;PPARGC1A;IL4;IL5;FASLG;TNFSF4;TNFAIP3;MED1;IL2RA;ETS1;IL6;MYC;IL21;SMAD4;TNFRSF11A;ARNT;VASH2;TSLP;SERPINB7;NOD2;IL13;GPR183;INSR;ID4;HPSE2;STAT5B;CCNI2;HLA-DPB1;LTA;HLA-DPA1
166		cytokine production involved in immune response	99	10	2.78197e-06	0.000152355	ATG5;TBX21;IL4;IL1R1;IL18R1;TNFSF4;IL6;CAMK4;FCER1G;NOD2
167		regulation of B cell proliferation	59	8	3.04167e-06	0.00016558	PTPRC;IL2;IL4;IL5;IL21;IKZF3;IL13;GPR183
168		T-helper 1 type immune response	42	7	3.08819e-06	0.000167111	IL4R;IL1R1;IL1RL1;IL18R1;TNFSF4;IL33;STAT6
169		regulation of interleukin-4 production	28	6	3.43599e-06	0.000184832	PRKCQ;TNFSF4;NDFIP1;IL33;IRF4;FCER1G
170		positive regulation of interleukin-6 production	80	9	3.59178e-06	0.000192076	IL1RL2;TNFSF4;IL6;IL33;TSLP;FCER1G;NOD2;TLR1;TLR6
171		positive regulation of nucleobase-containing compound metabolic process	1847	53	4.30097e-06	0.000228656	MED24;RTEL1;SBNO2;PRKCQ;RORA;SMARCE1;TBX21;PTPRC;NOS1;PHF5A;NFKBIA;CSF3;IL2;PPARGC1A;PHF1;IL4;RAD50;IL5;TNFSF4;TNFSF11;IKZF4;IRF1;MED1;THRA;ETS1;PRR5L;IL6;MYC;IL33;IRF4;SMAD4;RERE;RORC;ARNT;CAMK4;HHEX;RUNX1;IKZF3;STAT6;SMAD3;TEF;NOD2;CDK12;INSR;ID4;OVOL1;STAT5B;RUVBL1;ZBTB38;TBL1XR1;CIITA;SUPT3H;TMSB4X
172		positive regulation of interferon-gamma production	62	8	4.45798e-06	0.000235213	IL2;IL1R1;IL18R1;TNFSF4;IL21;HLA-DPB1;LTA;HLA-DPA1
173		positive regulation of biosynthetic process	1949	55	4.47605e-06	0.000235213	MED24;SBNO2;PRKCQ;RORA;SMARCE1;TBX21;PTPRC;NOS1;PHF5A;NFKBIA;TYRP1;CSF3;IL2;PPARGC1A;PHF1;IL4;IL5;TNFSF11;IKZF4;IRF1;MED1;THRA;ETS1;IL6;MYC;IL33;IRF4;IL21;SMAD4;RERE;RORC;ARNT;CAMK4;HHEX;RUNX1;IKZF3;SERPINB7;STAT6;SMAD3;TEF;NOD2;CDK12;INSR;ID4;OVOL1;STAT5B;TLR1;TLR6;RUVBL1;ZBTB38;TBL1XR1;CIITA;CHP1;SUPT3H;TMSB4X
174		antigen processing and presentation of exogenous antigen	129	11	4.70163e-06	0.000245647	KIF3A;KIF11;AP1S3;FCER1G;HLA-DQB1;HLA-DRB1;HLA-DQA1;HLA-DRA;HLA-DPB1;HLA-DPA1;HLA-DQA2
175		cytokine biosynthetic process	105	10	4.75415e-06	0.000246971	PRKCQ;PTPRC;IL4;IRF1;IL6;IRF4;IL21;STAT5B;TLR1;TLR6
176		interferon-gamma production	106	10	5.17965e-06	0.000267547	IL2;IL1R1;IL1RL1;IL18R1;TNFSF4;IL33;IL21;HLA-DPB1;LTA;HLA-DPA1
177		somatic recombination of immunoglobulin genes involved in immune response	46	7	5.81573e-06	0.000295368	TBX21;PTPRC;IL2;IL4;TNFSF4;NDFIP1;STAT6
178		somatic diversification of immunoglobulins involved in immune response	46	7	5.81573e-06	0.000295368	TBX21;PTPRC;IL2;IL4;TNFSF4;NDFIP1;STAT6
179		isotype switching	46	7	5.81573e-06	0.000295368	TBX21;PTPRC;IL2;IL4;TNFSF4;NDFIP1;STAT6
180		positive regulation of cellular biosynthetic process	1919	54	6.08622e-06	0.000307388	MED24;SBNO2;PRKCQ;RORA;SMARCE1;TBX21;PTPRC;NOS1;PHF5A;NFKBIA;TYRP1;CSF3;IL2;PPARGC1A;PHF1;IL4;IL5;TNFSF11;IKZF4;IRF1;MED1;THRA;ETS1;IL6;MYC;IL33;IRF4;IL21;SMAD4;RERE;RORC;ARNT;CAMK4;HHEX;RUNX1;IKZF3;STAT6;SMAD3;TEF;NOD2;CDK12;INSR;ID4;OVOL1;STAT5B;TLR1;TLR6;RUVBL1;ZBTB38;TBL1XR1;CIITA;CHP1;SUPT3H;TMSB4X
181		negative regulation of immune response	133	11	6.31941e-06	0.000315658	TBX21;IL4R;PTPRC;IL2;IL1RL1;TNFSF4;TNFAIP3;NDFIP1;IL2RA;IL33;STAT6
182		negative regulation of hemopoiesis	133	11	6.31941e-06	0.000315658	TBX21;IL4R;NFKBIA;IL2;IL4;TNFSF4;IRF1;MYC;RUNX1;STAT5B;TOB2
183		positive regulation of macromolecule biosynthetic process	1826	52	6.74093e-06	0.000334873	MED24;SBNO2;PRKCQ;RORA;SMARCE1;TBX21;PTPRC;NOS1;PHF5A;NFKBIA;CSF3;IL2;PPARGC1A;PHF1;IL4;IL5;TNFSF11;IKZF4;IRF1;MED1;THRA;ETS1;IL6;MYC;IL33;IRF4;IL21;SMAD4;RERE;RORC;ARNT;CAMK4;HHEX;RUNX1;IKZF3;STAT6;SMAD3;TEF;NOD2;CDK12;INSR;ID4;OVOL1;STAT5B;TLR1;TLR6;RUVBL1;ZBTB38;TBL1XR1;CIITA;CHP1;SUPT3H
184		antigen processing and presentation of peptide antigen	135	11	7.2966e-06	0.000360508	KIF3A;KIF11;AP1S3;FCER1G;HLA-DQB1;HLA-DRB1;HLA-DQA1;HLA-DRA;HLA-DPB1;HLA-DPA1;HLA-DQA2
185		positive regulation of cell communication	1733	50	7.3838e-06	0.000362844	CLEC16A;EPHA3;MAP4K4;SCGN;PTPRC;NOS1;CSF3;IL2;CUX2;SH2B3;IL4;IL5;CCL20;IL1R1;IL18R1;FASLG;TNFAIP3;TNFSF11;GPR18;MED1;NDFIP1;PRR5L;TESPA1;IL6;CYP1B1;IL21;SMAD4;TNFRSF11A;GRB7;ARNT;ILDR1;TSLP;HHEX;BCL2L11;EPHB1;SPPL3;ADORA1;SMAD3;NOD2;IL13;GPR183;INSR;TLR1;TLR6;RUVBL1;TBL1XR1;TNFSF15;HEXIM1;RELN;PSAP
186		T cell selection	48	7	7.79447e-06	0.000380965	ATG5;TBX21;PTPRC;IL6;IRF4;STAT6;THEMIS
187		regulation of immunoglobulin secretion	19	5	7.86734e-06	0.000382471	IL2;IL5;TNFSF4;IL6;IL33
188		positive regulation of protein metabolic process	1640	48	7.98881e-06	0.00038631	OSBPL7;EPHA3;PRKCQ;MAP4K4;PTPRC;NOS1;BCL2L13;NFKBIA;CSF3;IL2;PPARGC1A;PHF1;IL4;RAD50;IL5;CCL20;FASLG;TNFAIP3;TNFSF11;LRP1;IRF1;NDFIP1;PRR5L;IL6;MYC;IL33;IRF4;IL21;SMAD4;TNFRSF11A;ARNT;TSLP;BCL2L11;EPHB1;SPPL3;ADORA1;SMAD3;NOD2;IL13;GPR183;INSR;STAT5B;TLR1;TLR6;TNFSF15;CHP1;RELN;PSAP
189		positive regulation of signaling	1739	50	8.12376e-06	0.000390757	CLEC16A;EPHA3;MAP4K4;SCGN;PTPRC;NOS1;CSF3;IL2;CUX2;SH2B3;IL4;IL5;CCL20;IL1R1;IL18R1;FASLG;TNFAIP3;TNFSF11;GPR18;MED1;NDFIP1;PRR5L;TESPA1;IL6;CYP1B1;IL21;SMAD4;TNFRSF11A;GRB7;ARNT;ILDR1;TSLP;HHEX;BCL2L11;EPHB1;SPPL3;ADORA1;SMAD3;NOD2;IL13;GPR183;INSR;TLR1;TLR6;RUVBL1;TBL1XR1;TNFSF15;HEXIM1;RELN;PSAP
190		negative regulation of response to stimulus	1545	46	8.24199e-06	0.000394358	RTEL1;EPHA3;PRKCQ;RORA;MAP4K4;TBX21;IL4R;PTPRC;BRAP;NFKBIA;PHF14;IL2;MDFI;IL1RL1;FASLG;TNFSF4;TNFAIP3;LRP1;GPR18;TSPAN8;NDFIP1;IL2RA;UBAC2;ETS1;PRR5L;IL6;MYC;IL33;IRF4;SMAD4;HHEX;EPHB1;ADORA1;STAT6;SMAD3;SEMA3E;INSR;TLR6;CHP1;ARRDC1;ZGPAT;SYNGAP1;PSAP;NFKBIL1;MICB;TMSB4X
191		response to interferon-gamma	192	13	8.36388e-06	0.000398094	CCL20;IRF1;MED1;IRF4;HLA-DQB1;CIITA;HLA-DRB1;HLA-DQA1;HLA-DRA;HLA-DPB1;HLA-DPA1;TRIM26;HLA-DQA2
192		regulation of peptide transport	694	27	8.58254e-06	0.000406375	ATG5;MAP4K4;IL4R;IL2;IL5;IL1RL1;TNFSF4;TNFAIP3;TNFSF11;LRP1;MED1;NDFIP1;UBAC2;PRR5L;IL6;IL33;LRRC32;ILDR1;TSLP;ADORA1;SMAD3;NOD2;IL13;TLR1;TLR6;CHP1;TMSB4X
193		somatic recombination of immunoglobulin gene segments	49	7	8.97591e-06	0.000422798	TBX21;PTPRC;IL2;IL4;TNFSF4;NDFIP1;STAT6
194		regulation of alpha-beta T cell activation	90	9	9.5779e-06	0.000448828	PRKCQ;TBX21;IL4R;PTPRC;IL2;TNFSF4;IRF1;IRF4;RUNX1
195		negative regulation of CD4-positive, alpha-beta T cell differentiation	20	5	1.03592e-05	0.000482325	TBX21;IL4R;IL2;TNFSF4;RUNX1
196		innate immune response	827	30	1.03988e-05	0.000482325	IP6K2;POLR3H;NFKBIA;CCL20;IL1RL2;TNFAIP3;IRF1;MED1;TRAF3;IRF4;IL21;FCER1G;NOD2;STAT5B;TLR1;TLR6;HLA-DQB1;CIITA;COLEC10;HEXIM1;HLA-DRB1;HLA-DQA1;HLA-DRA;NFKBIL1;MICB;MUC21;HLA-DPB1;HLA-DPA1;TRIM26;HLA-DQA2
197		positive regulation of isotype switching to IgG isotypes	10	4	1.04565e-05	0.00048254	TBX21;PTPRC;IL2;IL4
198		interleukin-4 production	34	6	1.13577e-05	0.000518859	PRKCQ;TNFSF4;NDFIP1;IL33;IRF4;FCER1G
199		regulation of transforming growth factor beta production	34	6	1.13577e-05	0.000518859	ITGB8;LRRC32;SMAD4;SERPINB7;SMAD3;IL13
200		B cell activation involved in immune response	71	8	1.24596e-05	0.000566352	TBX21;PTPRC;IL2;IL4;TNFSF4;NDFIP1;STAT6;GPR183
201		CD4-positive, alpha-beta T cell cytokine production	21	5	1.34273e-05	0.000607299	TBX21;IL4;IL1R1;IL18R1;IL6
202		positive T cell selection	35	6	1.35331e-05	0.000609057	TBX21;PTPRC;IL6;IRF4;STAT6;THEMIS
203		regulation of cytokine biosynthetic process	94	9	1.36791e-05	0.000612596	PRKCQ;PTPRC;IRF1;IL6;IRF4;IL21;STAT5B;TLR1;TLR6
204		negative regulation of leukocyte differentiation	95	9	1.49115e-05	0.00066451	TBX21;IL4R;IL2;IL4;TNFSF4;IRF1;MYC;RUNX1;TOB2
205		positive regulation of nucleic acid-templated transcription	1583	46	1.54119e-05	0.000683463	MED24;SBNO2;RORA;SMARCE1;TBX21;NOS1;PHF5A;NFKBIA;CSF3;IL2;PPARGC1A;PHF1;IL4;IL5;TNFSF11;IKZF4;IRF1;MED1;THRA;ETS1;IL6;MYC;IL33;IRF4;SMAD4;RERE;RORC;ARNT;CAMK4;HHEX;RUNX1;IKZF3;STAT6;SMAD3;TEF;NOD2;CDK12;INSR;ID4;OVOL1;STAT5B;RUVBL1;ZBTB38;TBL1XR1;CIITA;SUPT3H
206		positive regulation of RNA biosynthetic process	1584	46	1.56618e-05	0.000691174	MED24;SBNO2;RORA;SMARCE1;TBX21;NOS1;PHF5A;NFKBIA;CSF3;IL2;PPARGC1A;PHF1;IL4;IL5;TNFSF11;IKZF4;IRF1;MED1;THRA;ETS1;IL6;MYC;IL33;IRF4;SMAD4;RERE;RORC;ARNT;CAMK4;HHEX;RUNX1;IKZF3;STAT6;SMAD3;TEF;NOD2;CDK12;INSR;ID4;OVOL1;STAT5B;RUVBL1;ZBTB38;TBL1XR1;CIITA;SUPT3H
207		transforming growth factor beta production	36	6	1.60331e-05	0.000704138	ITGB8;LRRC32;SMAD4;SERPINB7;SMAD3;IL13
208		regulation of interleukin-13 production	22	5	1.71603e-05	0.000746431	IL4;TNFSF4;IL33;IRF4;TSLP
209		immunoglobulin secretion	22	5	1.71603e-05	0.000746431	IL2;IL5;TNFSF4;IL6;IL33
210		regulation of interleukin-2 production	54	7	1.73397e-05	0.000750646	PRKCQ;TBX21;PTPRC;TNFAIP3;IRF4;RUNX1;STAT5B
211		regulation of interleukin-6 production	122	10	1.80972e-05	0.000779722	IL1RL2;TNFSF4;TNFAIP3;IL6;IL33;TSLP;FCER1G;NOD2;TLR1;TLR6
212		somatic diversification of immunoglobulins	55	7	1.96117e-05	0.000840991	TBX21;PTPRC;IL2;IL4;TNFSF4;NDFIP1;STAT6
213		positive regulation of developmental process	1314	40	2.13349e-05	0.00091059	EPHA3;TBX21;IL4R;PTPRC;SYNDIG1;ITGB8;CSF3;IL2;PPARGC1A;CUX2;IL4;IL5;IL1RL2;TNFSF4;TNFAIP3;TNFSF11;MED1;IL2RA;ETS1;TESPA1;IL6;MYC;ITPKA;CYP1B1;ZNF365;SMAD4;ARNT;VASH2;PTPRD;EPHB1;RUNX1;SERPINB7;STAT6;SMAD3;IL13;INSR;ID4;STAT5B;RELN;LTA
214		positive regulation of interleukin-4 production	23	5	2.16543e-05	0.000919904	PRKCQ;TNFSF4;IL33;IRF4;FCER1G
215		regulation of CD4-positive, alpha-beta T cell activation	56	7	2.21238e-05	0.000923686	PRKCQ;TBX21;IL4R;IL2;TNFSF4;IRF4;RUNX1
216		glial cell activation	38	6	2.21498e-05	0.000923686	PTPRC;LRP1;IL6;IL33;IL13;TLR6
217		T cell cytokine production	38	6	2.21498e-05	0.000923686	TBX21;IL4;IL1R1;IL18R1;TNFSF4;IL6
218		positive regulation of DNA recombination	38	6	2.21498e-05	0.000923686	TBX21;PTPRC;IL2;IL4;TNFSF4;STAT6
219		negative regulation of nucleobase-containing compound metabolic process	1418	42	2.46754e-05	0.00102431	RTEL1;SBNO2;SMARCE1;TBX21;PHF14;KLF3;PPARGC1A;CUX2;BACH2;MDFI;IL4;RAD50;FASLG;TNFSF4;IKZF4;BATF3;IRF1;MED1;THRA;NDFIP1;MYC;SMAD4;RERE;RORC;HHEX;PTPRK;JAZF1;RUNX1;STAT6;SMAD3;HEXIM2;ID4;OVOL1;ANGEL2;ZBTB38;OLIG3;TBL1XR1;CIITA;TOB2;HEXIM1;ZGPAT;RPS26
220		positive regulation of innate immune response	311	16	2.51253e-05	0.00103825	NFKBIA;TNFAIP3;IRF1;MED1;TRAF3;IRF4;IL21;FCER1G;NOD2;STAT5B;TLR1;TLR6;HEXIM1;NFKBIL1;MICB;MUC21
221		homeostasis of number of cells	245	14	2.58168e-05	0.00105833	IL2;TNFAIP3;MED1;THRA;IL2RA;ETS1;IL6;ARNT;BCL2L11;FCER1G;FLVCR1;GPR183;STAT5B;L3MBTL3
222		negative regulation of T cell differentiation	39	6	2.58441e-05	0.00105833	TBX21;IL4R;IL2;TNFSF4;IRF1;RUNX1
223		positive regulation of RNA metabolic process	1668	47	2.69699e-05	0.00109144	MED24;SBNO2;RORA;SMARCE1;TBX21;NOS1;PHF5A;NFKBIA;CSF3;IL2;PPARGC1A;PHF1;IL4;IL5;TNFSF11;IKZF4;IRF1;MED1;THRA;ETS1;PRR5L;IL6;MYC;IL33;IRF4;SMAD4;RERE;RORC;ARNT;CAMK4;HHEX;RUNX1;IKZF3;STAT6;SMAD3;TEF;NOD2;CDK12;INSR;ID4;OVOL1;STAT5B;RUVBL1;ZBTB38;TBL1XR1;CIITA;SUPT3H
224		negative regulation of alpha-beta T cell differentiation	24	5	2.70128e-05	0.00109144	TBX21;IL4R;IL2;TNFSF4;RUNX1
225		interleukin-13 production	24	5	2.70128e-05	0.00109144	IL4;TNFSF4;IL33;IRF4;TSLP
226		positive regulation of intracellular signal transduction	1051	34	2.84843e-05	0.0011458	CLEC16A;EPHA3;MAP4K4;PTPRC;NOS1;CSF3;IL2;IL4;IL5;CCL20;IL18R1;FASLG;TNFSF11;GPR18;NDFIP1;PRR5L;IL6;CYP1B1;IL21;TNFRSF11A;TSLP;BCL2L11;EPHB1;SPPL3;ADORA1;NOD2;IL13;GPR183;INSR;TLR6;TNFSF15;HEXIM1;RELN;PSAP
227		regulation of cytokine production involved in immune response	80	8	3.01575e-05	0.00120776	ATG5;TBX21;IL1R1;IL18R1;TNFSF4;IL6;FCER1G;NOD2
228		negative regulation of T cell activation	104	9	3.09438e-05	0.00123382	TBX21;IL4R;IL2;TNFSF4;IRF1;NDFIP1;IL2RA;LRRC32;RUNX1
229		regulation of peptide secretion	463	20	3.13527e-05	0.00124262	ATG5;MAP4K4;IL4R;IL2;IL5;IL1RL1;TNFSF4;TNFAIP3;TNFSF11;IL6;IL33;LRRC32;ILDR1;TSLP;ADORA1;NOD2;IL13;TLR1;TLR6;TMSB4X
230		interleukin-6 production	130	10	3.14379e-05	0.00124262	IL1RL2;TNFSF4;TNFAIP3;IL6;IL33;TSLP;FCER1G;NOD2;TLR1;TLR6
231		positive regulation of macrophage activation	25	5	3.33463e-05	0.00131234	IL4R;IL1RL1;IL33;IL13;TLR6
232		negative regulation of leukocyte activation	159	11	3.41191e-05	0.00133697	TBX21;IL4R;PTPRC;IL2;TNFSF4;TNFAIP3;IRF1;NDFIP1;IL2RA;LRRC32;RUNX1
233		positive regulation of interleukin-2 biosynthetic process	13	4	3.43344e-05	0.00133963	PRKCQ;PTPRC;IRF4;STAT5B
234		somatic diversification of immune receptors via germline recombination within a single locus	60	7	3.49757e-05	0.00135304	TBX21;PTPRC;IL2;IL4;TNFSF4;NDFIP1;STAT6
235		somatic cell DNA recombination	60	7	3.49757e-05	0.00135304	TBX21;PTPRC;IL2;IL4;TNFSF4;NDFIP1;STAT6
236		positive regulation of JAK-STAT cascade	82	8	3.61179e-05	0.00139131	IL2;IL4;IL5;IL6;CYP1B1;IL21;TSLP;IL13
237		regulation of interleukin-17 production	26	5	4.0773e-05	0.001564	PRKCQ;IL2;TNFSF4;IL21;NOD2
238		positive regulation of transcription, DNA-templated	1499	43	4.16257e-05	0.00159	MED24;SBNO2;RORA;TBX21;NOS1;PHF5A;NFKBIA;CSF3;IL2;PPARGC1A;PHF1;IL4;IL5;TNFSF11;IKZF4;IRF1;MED1;THRA;ETS1;IL6;MYC;IL33;IRF4;SMAD4;RORC;ARNT;CAMK4;HHEX;RUNX1;IKZF3;STAT6;SMAD3;TEF;NOD2;CDK12;INSR;ID4;OVOL1;STAT5B;ZBTB38;TBL1XR1;CIITA;SUPT3H
239		negative regulation of cytokine production	256	14	4.18274e-05	0.00159102	TBX21;PTPRC;IL1RL1;TNFSF4;TNFAIP3;GPR18;NDFIP1;IL6;IL33;LRRC32;IL13;TLR6;NFKBIL1;TMSB4X
240		negative regulation of lymphocyte activation	135	10	4.34751e-05	0.00164628	TBX21;IL4R;IL2;TNFSF4;TNFAIP3;IRF1;NDFIP1;IL2RA;LRRC32;RUNX1
241		negative regulation of cell adhesion	257	14	4.36426e-05	0.00164628	MAP4K4;TBX21;IL4R;PTPRC;IL2;TNFSF4;IRF1;NDFIP1;IL2RA;LRRC32;CYP1B1;RUNX1;SEMA3E;MUC21
242		negative regulation of cell differentiation	678	25	4.55771e-05	0.00171215	RORA;MAP4K4;TBX21;IL4R;NFKBIA;IL2;IL4;TNFSF4;LRP1;IRF1;MED1;IL6;MYC;ZNF365;SMAD4;EPHB1;RUNX1;SMAD3;CDK12;IL13;SEMA3E;ID4;STAT5B;TOB2;SYNGAP1
243		positive regulation of STAT cascade	85	8	4.6883e-05	0.00175396	IL2;IL4;IL5;IL6;CYP1B1;IL21;TSLP;IL13
244		negative regulation of CD4-positive, alpha-beta T cell activation	27	5	4.9418e-05	0.00183371	TBX21;IL4R;IL2;TNFSF4;RUNX1
245		regulation of regulatory T cell differentiation	27	5	4.9418e-05	0.00183371	IL2;TNFSF4;IRF1;IL2RA;RUNX1
246		response to molecule of bacterial origin	330	16	5.12941e-05	0.00189559	SBNO2;NOS1;NFKBIA;CSF3;PPARGC1A;FASLG;TNFSF4;TNFAIP3;IL6;TNFRSF11A;NOD2;IL13;TLR1;TLR6;NFKBIL1;LTA
247		cell migration	1368	40	5.28106e-05	0.00194373	EPHA3;PKN2;PRKCQ;MAP4K4;TBX21;PTPRC;SLC7A5;ITGB8;PPARGC1A;IL4;CCL20;IL1R1;TNFAIP3;TNFSF11;LRP1;GPR18;SLC7A10;DCLK1;ETS1;PRR5L;IL6;IL33;CYP1B1;TNFRSF11A;GRB7;RERE;PTPRK;EPHB1;FCER1G;CXCR5;ADORA1;SMAD3;GPR183;SEMA3E;INSR;STAT5B;OLIG3;FMNL1;RELN;TMSB4X
248		leukocyte homeostasis	87	8	5.54502e-05	0.00203265	IL2;TNFAIP3;IL2RA;IL6;BCL2L11;FCER1G;GPR183;STAT5B
249		positive regulation of secretion	406	18	5.62664e-05	0.00204997	ATG5;IL4R;IL2;IL5;IL1RL1;TNFSF4;TNFSF11;IL6;IL33;SMAD4;TNFRSF11A;ILDR1;TSLP;FCER1G;ADORA1;NOD2;IL13;TLR1
250		negative regulation of developmental process	905	30	5.63736e-05	0.00204997	RORA;MAP4K4;TBX21;IL4R;NFKBIA;PHF14;IL2;PPARGC1A;IL4;FASLG;TNFSF4;LRP1;IRF1;MED1;NDFIP1;IL6;MYC;ZNF365;SMAD4;HHEX;EPHB1;RUNX1;SMAD3;CDK12;IL13;SEMA3E;ID4;STAT5B;TOB2;SYNGAP1
251		regulation of T cell cytokine production	28	5	5.94141e-05	0.00215193	TBX21;IL1R1;IL18R1;TNFSF4;IL6
252		negative regulation of immune effector process	114	9	6.39429e-05	0.00229912	TBX21;IL4R;PTPRC;IL2;TNFSF4;NDFIP1;IL2RA;IL33;MICB
253		positive regulation of interleukin-17 production	15	4	6.3984e-05	0.00229912	PRKCQ;IL2;IL21;NOD2
254		somatic diversification of immune receptors	66	7	6.5242e-05	0.00232738	TBX21;PTPRC;IL2;IL4;TNFSF4;NDFIP1;STAT6
255		positive regulation of myeloid cell differentiation	89	8	6.52824e-05	0.00232738	CSF3;IL5;TNFSF11;MED1;ETS1;ARNT;RUNX1;STAT5B
256		regulation of CD4-positive, alpha-beta T cell differentiation	46	6	6.7845e-05	0.00240929	TBX21;IL4R;IL2;TNFSF4;IRF4;RUNX1
257		positive regulation of gamma-delta T cell activation	6	3	6.84316e-05	0.00240961	PTPRC;NOD2;STAT5B
258		negative regulation of leukocyte cell-cell adhesion	115	9	6.84596e-05	0.00240961	TBX21;IL4R;IL2;TNFSF4;IRF1;NDFIP1;IL2RA;LRRC32;RUNX1
259		positive regulation of peptide secretion	268	14	6.8649e-05	0.00240961	IL4R;IL2;IL5;IL1RL1;TNFSF4;TNFSF11;IL6;IL33;ILDR1;TSLP;ADORA1;NOD2;IL13;TLR1
260		temperature homeostasis	172	11	6.99257e-05	0.00244498	IL4R;PPARGC1A;IL4;IL18R1;TNFSF11;THRA;IRF4;TNFRSF11A;ADORA1;STAT6;IL13
261		B cell proliferation	90	8	7.0717e-05	0.0024569	PTPRC;IL2;IL4;IL5;IL21;IKZF3;IL13;GPR183
262		regulatory T cell differentiation	29	5	7.0901e-05	0.0024569	IL2;TNFSF4;IRF1;IL2RA;RUNX1
263		cell activation involved in immune response	697	25	7.10775e-05	0.0024569	SBNO2;RORA;TBX21;IL4R;PTPRC;PSMD3;IL2;RAB5B;IL4;IL18R1;TNFSF4;LRP1;NDFIP1;IL6;IL33;IRF4;RORC;FCER1G;STAT6;IL13;GPR183;GLB1;ORMDL3;PSAP;HRNR
264		myeloid cell homeostasis	144	10	7.51454e-05	0.00257791	MED1;THRA;ETS1;IL6;ARNT;BCL2L11;FCER1G;FLVCR1;STAT5B;L3MBTL3
265		JAK-STAT cascade	144	10	7.51454e-05	0.00257791	PTPRC;IL2;IL4;IL5;IL6;CYP1B1;IL21;TSLP;IL13;STAT5B
266		negative regulation of RNA metabolic process	1295	38	7.72798e-05	0.00264117	SBNO2;SMARCE1;TBX21;PHF14;KLF3;CUX2;BACH2;MDFI;IL4;FASLG;TNFSF4;IKZF4;BATF3;IRF1;MED1;THRA;MYC;SMAD4;RERE;RORC;HHEX;PTPRK;JAZF1;RUNX1;STAT6;SMAD3;HEXIM2;ID4;OVOL1;ANGEL2;ZBTB38;OLIG3;TBL1XR1;CIITA;TOB2;HEXIM1;ZGPAT;RPS26
267		positive regulation of cellular protein metabolic process	1543	43	8.1246e-05	0.00276632	OSBPL7;EPHA3;MAP4K4;PTPRC;NOS1;BCL2L13;NFKBIA;CSF3;IL2;PPARGC1A;PHF1;IL4;RAD50;IL5;CCL20;FASLG;TNFAIP3;TNFSF11;LRP1;NDFIP1;PRR5L;IL6;MYC;IL33;IL21;SMAD4;TNFRSF11A;ARNT;TSLP;BCL2L11;EPHB1;SPPL3;ADORA1;SMAD3;NOD2;IL13;GPR183;INSR;TLR6;TNFSF15;CHP1;RELN;PSAP
268		tumor necrosis factor-mediated signaling pathway	118	9	8.36525e-05	0.00281718	NFKBIA;TNFSF4;TNFAIP3;TNFSF11;TRAF3;TNFRSF11A;TNFSF15;TMSB4X;LTA
269		positive regulation of interleukin-2 production	30	5	8.40256e-05	0.00281718	PRKCQ;PTPRC;IRF4;RUNX1;STAT5B
270		interleukin-17 production	30	5	8.40256e-05	0.00281718	PRKCQ;IL2;TNFSF4;IL21;NOD2
271		negative regulation of T-helper cell differentiation	16	4	8.42891e-05	0.00281718	TBX21;IL4R;IL2;TNFSF4
272		T-helper cell lineage commitment	16	4	8.42891e-05	0.00281718	TBX21;IL6;IRF4;STAT6
273		neuroinflammatory response	48	6	8.66424e-05	0.00287469	PTPRC;LRP1;IL6;IL33;IL13;TLR6
274		negative regulation of lymphocyte differentiation	48	6	8.66424e-05	0.00287469	TBX21;IL4R;IL2;TNFSF4;IRF1;RUNX1
275		regulation of protein transport	665	24	9.06596e-05	0.00299704	ATG5;MAP4K4;IL4R;IL2;IL5;IL1RL1;TNFSF4;TNFAIP3;LRP1;MED1;NDFIP1;UBAC2;PRR5L;IL6;IL33;LRRC32;TSLP;SMAD3;NOD2;IL13;TLR1;TLR6;CHP1;TMSB4X
276		STAT cascade	148	10	9.45336e-05	0.00311379	PTPRC;IL2;IL4;IL5;IL6;CYP1B1;IL21;TSLP;IL13;STAT5B
277		positive regulation of transport	932	30	9.56587e-05	0.00313947	ATG5;IL4R;PTPRC;NOS1;NFKBIA;IL2;IL5;IL1RL1;TNFSF4;TNFSF11;LRP1;MED1;PRR5L;IL6;IL33;SMAD4;TNFRSF11A;STAC2;ILDR1;TSLP;FCER1G;ADORA1;SMAD3;NOD2;IL13;INSR;TLR1;CHP1;RELN;TMSB4X
278		osteoclast differentiation	94	8	9.63593e-05	0.00315109	SBNO2;IL4;TNFSF11;TNFRSF11A;CAMK4;FCER1G;GPR183;TOB2
279		microglial cell activation	31	5	9.89417e-05	0.00320099	PTPRC;IL6;IL33;IL13;TLR6
280		leukocyte activation involved in inflammatory response	31	5	9.89417e-05	0.00320099	PTPRC;IL6;IL33;IL13;TLR6
281		positive regulation of interleukin-10 production	31	5	9.89417e-05	0.00320099	TNFSF4;IRF4;TSLP;FCER1G;NOD2
282		negative regulation of cell activation	179	11	0.000100035	0.0032249	TBX21;IL4R;PTPRC;IL2;TNFSF4;TNFAIP3;IRF1;NDFIP1;IL2RA;LRRC32;RUNX1
283		negative regulation of nucleic acid-templated transcription	1215	36	0.000100403	0.00322531	SBNO2;SMARCE1;TBX21;PHF14;KLF3;CUX2;BACH2;MDFI;IL4;FASLG;TNFSF4;IKZF4;BATF3;IRF1;MED1;THRA;MYC;SMAD4;RERE;RORC;HHEX;PTPRK;JAZF1;RUNX1;STAT6;SMAD3;HEXIM2;ID4;OVOL1;ZBTB38;OLIG3;TBL1XR1;CIITA;TOB2;HEXIM1;ZGPAT
284		negative regulation of RNA biosynthetic process	1217	36	0.000103766	0.00332162	SBNO2;SMARCE1;TBX21;PHF14;KLF3;CUX2;BACH2;MDFI;IL4;FASLG;TNFSF4;IKZF4;BATF3;IRF1;MED1;THRA;MYC;SMAD4;RERE;RORC;HHEX;PTPRK;JAZF1;RUNX1;STAT6;SMAD3;HEXIM2;ID4;OVOL1;ZBTB38;OLIG3;TBL1XR1;CIITA;TOB2;HEXIM1;ZGPAT
285		CD4-positive, alpha-beta T cell lineage commitment	17	4	0.000108903	0.00346168	TBX21;IL6;IRF4;STAT6
286		cytoplasmic sequestering of transcription factor	17	4	0.000108903	0.00346168	NFKBIA;MDFI;NFKBIL1;TMSB4X
287		leukocyte mediated immunity	760	26	0.000109681	0.00347426	TBX21;IL4R;PTPRC;PSMD3;IL2;RAB5B;IL4;IL1R1;IL18R1;TNFSF4;NDFIP1;IL6;IL21;CAMK4;FCER1G;STAT6;NOD2;IL13;GLB1;ORMDL3;STAT5B;HLA-DQB1;PSAP;HRNR;MICB;LTA
288		reactive nitrogen species metabolic process	72	7	0.000114168	0.00360381	RORA;NOS1;CYP1B1;SUOX;SMAD3;INSR;TLR6
289		cell-cell adhesion	807	27	0.00011637	0.00366062	PRKCQ;TBX21;IL4R;PTPRC;IL2;IL4;IL1RL2;TNFSF4;TNFSF11;IRF1;CDHR3;NDFIP1;IL2RA;ETS1;TESPA1;IL6;LRRC32;CYP1B1;IL21;PTPRD;RUNX1;NOD2;STAT5B;BTLA;MUC21;HLA-DPB1;HLA-DPA1
290		regulation of signaling receptor activity	551	21	0.000119518	0.00374668	CSF3;IL2;PPARGC1A;IL4;IL5;CCL20;FASLG;TNFSF4;TNFSF11;NPY;MED1;IL6;IL33;IL21;TSLP;ADORA1;IL13;TNFSF15;RELN;ZGPAT;LTA
291		positive regulation of cytokine production involved in immune response	51	6	0.000122378	0.00382316	IL1R1;IL18R1;TNFSF4;IL6;FCER1G;NOD2
292		response to virus	319	15	0.000123644	0.00384948	TBX21;PTPRC;POLR3H;TNFSF4;TNFAIP3;BATF3;IRF1;TRAF3;DCLK1;IL2RA;IL6;IL33;XPR1;BCL2L11;MICB
293		response to bacterium	595	22	0.000127133	0.0039446	SBNO2;NOS1;CCDC80;NFKBIA;CSF3;PPARGC1A;CCL20;FASLG;TNFSF4;TNFAIP3;IL6;DGKB;TNFRSF11A;FCER1G;IKZF3;NOD2;IL13;MACROD2;TLR1;TLR6;NFKBIL1;LTA
294		positive regulation of peptidyl-tyrosine phosphorylation	184	11	0.000127783	0.00395128	PTPRC;CSF3;IL2;IL4;IL5;IL6;IL21;TSLP;ADORA1;IL13;RELN
295		negative regulation of inflammatory response	125	9	0.000130406	0.00401872	RORA;PTPRC;IL2;TNFAIP3;NDFIP1;IL2RA;ETS1;ADORA1;SMAD3
296		regulation of cytokine secretion	185	11	0.000134056	0.00411723	ATG5;IL4R;IL1RL1;TNFAIP3;IL33;LRRC32;TSLP;NOD2;TLR1;TLR6;TMSB4X
297		positive regulation of mast cell activation	18	4	0.000138341	0.00418586	IL4R;TSLP;FCER1G;IL13
298		T-helper 1 cell differentiation	18	4	0.000138341	0.00418586	IL4R;IL18R1;TNFSF4;STAT6
299		positive regulation of T cell cytokine production	18	4	0.000138341	0.00418586	IL1R1;IL18R1;TNFSF4;IL6
300		myeloid dendritic cell differentiation	18	4	0.000138341	0.00418586	IL4;BATF3;IRF4;CAMK4
301		regulation of JAK-STAT cascade	126	9	0.000138592	0.00418586	PTPRC;IL2;IL4;IL5;IL6;CYP1B1;IL21;TSLP;IL13
302		regulation of T-helper cell differentiation	34	5	0.000156082	0.00469848	TBX21;IL4R;IL2;TNFSF4;IRF4
303		positive regulation of DNA-binding transcription factor activity	255	13	0.000158663	0.00476042	PRKCQ;CSF3;PPARGC1A;IL5;IL18R1;TNFSF11;IL6;TNFRSF11A;SMAD3;NOD2;TLR6;RELN;TRIM26
304		T cell mediated immunity	101	8	0.000159602	0.00477283	TBX21;PTPRC;IL4;IL1R1;IL18R1;TNFSF4;IL6;MICB
305		cellular response to biotic stimulus	222	12	0.000164734	0.00490053	SBNO2;NFKBIA;CSF3;PPARGC1A;TNFSF4;TNFAIP3;IL6;BCL2L11;NOD2;TLR1;TLR6;NFKBIL1
306		negative regulation of cellular biosynthetic process	1492	41	0.00016495	0.00490053	SBNO2;SMARCE1;TBX21;PTPRC;PHF14;KLF3;PPARGC1A;CUX2;BACH2;MDFI;IL4;FASLG;TNFSF4;IKZF4;BATF3;IRF1;MED1;THRA;IL6;MYC;SMAD4;GRB7;RERE;RORC;HHEX;PTPRK;JAZF1;RUNX1;STAT6;SMAD3;HEXIM2;ORMDL3;ID4;OVOL1;ZBTB38;OLIG3;TBL1XR1;CIITA;TOB2;HEXIM1;ZGPAT
307		leukocyte activation involved in immune response	693	24	0.000169412	0.0050167	SBNO2;RORA;TBX21;IL4R;PTPRC;PSMD3;IL2;RAB5B;IL4;IL18R1;TNFSF4;NDFIP1;IL6;IL33;IRF4;RORC;FCER1G;STAT6;IL13;GPR183;GLB1;ORMDL3;PSAP;HRNR
308		alpha-beta T cell lineage commitment	19	4	0.000173134	0.00509374	TBX21;IL6;IRF4;STAT6
309		regulation of interleukin-2 biosynthetic process	19	4	0.000173134	0.00509374	PRKCQ;PTPRC;IRF4;STAT5B
310		regulation of STAT cascade	130	9	0.000175763	0.00515439	PTPRC;IL2;IL4;IL5;IL6;CYP1B1;IL21;TSLP;IL13
311		regulation of gamma-delta T cell activation	8	3	0.000187297	0.00547079	PTPRC;NOD2;STAT5B
312		regulation of innate immune response	369	16	0.000187756	0.00547079	NFKBIA;TNFAIP3;IRF1;MED1;TRAF3;IRF4;IL21;FCER1G;NOD2;STAT5B;TLR1;TLR6;HEXIM1;NFKBIL1;MICB;MUC21
313		positive regulation of gene expression	1911	49	0.000189288	0.00549781	MED24;SBNO2;RORA;TBX21;NOS1;PHF5A;NFKBIA;ITGB8;CSF3;IL2;PPARGC1A;CUX2;PHF1;IL4;IL5;TNFSF11;IKZF4;IRF1;MED1;THRA;ETS1;IL6;MYC;IL33;IRF4;LRRC32;SMAD4;RORC;ARNT;CAMK4;HHEX;RUNX1;IKZF3;STAT6;SMAD3;TEF;NOD2;CDK12;IL13;INSR;ID4;OVOL1;STAT5B;TLR6;ANGEL2;ZBTB38;TBL1XR1;CIITA;SUPT3H
314		negative regulation of cell-cell adhesion	163	10	0.00020932	0.00606027	TBX21;IL4R;IL2;TNFSF4;IRF1;NDFIP1;IL2RA;LRRC32;RUNX1;MUC21
315		negative regulation of transcription, DNA-templated	1167	34	0.000218801	0.00631466	SBNO2;SMARCE1;TBX21;PHF14;KLF3;CUX2;BACH2;MDFI;IL4;FASLG;TNFSF4;IKZF4;BATF3;IRF1;MED1;THRA;MYC;SMAD4;RORC;HHEX;PTPRK;JAZF1;RUNX1;STAT6;SMAD3;HEXIM2;ID4;OVOL1;ZBTB38;OLIG3;TBL1XR1;CIITA;HEXIM1;ZGPAT
316		negative regulation of NF-kappaB transcription factor activity	80	7	0.000221964	0.00637566	NFKBIA;TNFAIP3;TRAF3;CYP1B1;CHP1;NFKBIL1;TMSB4X
317		positive regulation of transcription by RNA polymerase II	1168	34	0.000222317	0.00637566	SBNO2;RORA;NOS1;NFKBIA;CSF3;IL2;PPARGC1A;IL4;TNFSF11;IKZF4;IRF1;MED1;THRA;ETS1;IL6;MYC;IL33;IRF4;SMAD4;ARNT;HHEX;RUNX1;IKZF3;STAT6;SMAD3;TEF;NOD2;CDK12;ID4;OVOL1;STAT5B;ZBTB38;TBL1XR1;CIITA
318		negative regulation of biosynthetic process	1516	41	0.000231353	0.00661393	SBNO2;SMARCE1;TBX21;PTPRC;PHF14;KLF3;PPARGC1A;CUX2;BACH2;MDFI;IL4;FASLG;TNFSF4;IKZF4;BATF3;IRF1;MED1;THRA;IL6;MYC;SMAD4;GRB7;RERE;RORC;HHEX;PTPRK;JAZF1;RUNX1;STAT6;SMAD3;HEXIM2;ORMDL3;ID4;OVOL1;ZBTB38;OLIG3;TBL1XR1;CIITA;TOB2;HEXIM1;ZGPAT
319		regulation of establishment of protein localization	708	24	0.00023284	0.00663558	ATG5;MAP4K4;IL4R;IL2;IL5;IL1RL1;TNFSF4;TNFAIP3;LRP1;MED1;NDFIP1;UBAC2;PRR5L;IL6;IL33;LRRC32;TSLP;SMAD3;NOD2;IL13;TLR1;TLR6;CHP1;TMSB4X
320		negative regulation of alpha-beta T cell activation	37	5	0.000235537	0.00669145	TBX21;IL4R;IL2;TNFSF4;RUNX1
321		leukocyte apoptotic process	107	8	0.000237959	0.00672	PRKCQ;IL2;FASLG;IL2RA;IL6;BCL2L11;FCER1G;NOD2
322		cellular response to tumor necrosis factor	231	12	0.00023802	0.00672	RORA;NFKBIA;PPARGC1A;CCL20;TNFSF4;TNFAIP3;TNFSF11;TRAF3;TNFRSF11A;TNFSF15;TMSB4X;LTA
323		CD4-positive or CD8-positive, alpha-beta T cell lineage commitment	21	4	0.000260981	0.00734546	TBX21;IL6;IRF4;STAT6
324		cellular response to molecule of bacterial origin	200	11	0.000264643	0.00742553	SBNO2;NFKBIA;CSF3;PPARGC1A;TNFSF4;TNFAIP3;IL6;NOD2;TLR1;TLR6;NFKBIL1
325		gamma-delta T cell differentiation	9	3	0.000277771	0.00776152	PTPRC;GPR18;STAT5B
326		negative regulation of gene expression	1734	45	0.000278451	0.00776152	SBNO2;SMARCE1;TBX21;ZC3H7B;ITGB8;PHF14;KLF3;CUX2;BACH2;PHF1;MDFI;IL4;FASLG;TNFSF4;IKZF4;BATF3;IRF1;MED1;THRA;NDFIP1;PRR5L;MYC;SMAD4;GRB7;RORC;HHEX;PTPRK;JAZF1;RUNX1;STAT6;SMAD3;HEXIM2;ID4;OVOL1;ANGEL2;ZBTB38;OLIG3;TBL1XR1;EXD1;CIITA;GAS1;TDRKH;HEXIM1;ZGPAT;RPS26
327		response to lipid	898	28	0.000279179	0.00776152	OSBPL7;MED24;EPHA3;SBNO2;RORA;NOS1;NFKBIA;CSF3;PPARGC1A;FASLG;TNFSF4;TNFAIP3;MED1;THRA;ETS1;IL6;TNFRSF11A;RORC;BCL2L11;RUNX1;NOD2;IL13;GLB1;STAT5B;GLDC;NFKBIL1;MICB;LTA
328		negative regulation of macromolecule biosynthetic process	1434	39	0.000299508	0.0083013	SBNO2;SMARCE1;TBX21;PTPRC;PHF14;KLF3;CUX2;BACH2;MDFI;IL4;FASLG;TNFSF4;IKZF4;BATF3;IRF1;MED1;THRA;IL6;MYC;SMAD4;GRB7;RERE;RORC;HHEX;PTPRK;JAZF1;RUNX1;STAT6;SMAD3;HEXIM2;ID4;OVOL1;ZBTB38;OLIG3;TBL1XR1;CIITA;TOB2;HEXIM1;ZGPAT
329		DNA recombination	273	13	0.000308537	0.00852459	RTEL1;TBX21;PTPRC;IL2;IL4;RAD50;TNFSF4;NDFIP1;ZNF365;STAT6;NSMCE1;RUVBL1;RAD51B
330		myeloid leukocyte activation	634	22	0.00030944	0.00852459	SBNO2;RORA;IL4R;PTPRC;PSMD3;RAB5B;IL4;IL1RL1;BATF3;IL6;IL33;IRF4;TSLP;CAMK4;FCER1G;IL13;GLB1;ORMDL3;TLR1;TLR6;PSAP;HRNR
331		peptidyl-tyrosine phosphorylation	386	16	0.000311059	0.00854331	EPHA3;PTPRC;CSF3;IL2;IL4;IL5;IL6;IL21;TSLP;EPHB1;ADORA1;IL13;INSR;STAT5B;RELN;ZGPAT
332		interleukin-2 biosynthetic process	22	4	0.000315164	0.00862999	PRKCQ;PTPRC;IRF4;STAT5B
333		positive regulation of phosphorus metabolic process	1097	32	0.000332584	0.00905245	EPHA3;MAP4K4;PTPRC;NOS1;CSF3;IL2;PPARGC1A;IL4;RAD50;IL5;CCL20;TNFSF11;PRR5L;IL6;IL21;SMAD4;TNFRSF11A;ARNT;TSLP;EPHB1;SPPL3;ADORA1;SMAD3;NOD2;IL13;GPR183;INSR;TLR6;TNFSF15;RELN;PSAP;TMSB4X
334		positive regulation of phosphate metabolic process	1097	32	0.000332584	0.00905245	EPHA3;MAP4K4;PTPRC;NOS1;CSF3;IL2;PPARGC1A;IL4;RAD50;IL5;CCL20;TNFSF11;PRR5L;IL6;IL21;SMAD4;TNFRSF11A;ARNT;TSLP;EPHB1;SPPL3;ADORA1;SMAD3;NOD2;IL13;GPR183;INSR;TLR6;TNFSF15;RELN;PSAP;TMSB4X
335		negative regulation of response to external stimulus	312	14	0.000334305	0.00907215	RORA;PTPRC;IL2;TNFAIP3;GPR18;TSPAN8;NDFIP1;IL2RA;ETS1;ADORA1;SMAD3;SEMA3E;NFKBIL1;MICB
336		peptidyl-tyrosine modification	389	16	0.00033888	0.00916893	EPHA3;PTPRC;CSF3;IL2;IL4;IL5;IL6;IL21;TSLP;EPHB1;ADORA1;IL13;INSR;STAT5B;RELN;ZGPAT
337		regulation of protein localization	956	29	0.00034121	0.00918547	EPHA3;ATG5;MAP4K4;IL4R;IL2;IL5;IL1RL1;TNFSF4;TNFAIP3;LRP1;MED1;NDFIP1;DCLK1;UBAC2;PRR5L;IL6;IL33;LRRC32;STAC2;TSLP;FCER1G;SMAD3;NOD2;IL13;TLR1;TLR6;CHP1;CD247;TMSB4X
338		positive regulation of nucleotide biosynthetic process	40	5	0.000342523	0.00918547	NOS1;PPARGC1A;ARNT;INSR;TMSB4X
339		positive regulation of purine nucleotide biosynthetic process	40	5	0.000342523	0.00918547	NOS1;PPARGC1A;ARNT;INSR;TMSB4X
340		regulation of alpha-beta T cell differentiation	62	6	0.000363108	0.00970886	TBX21;IL4R;IL2;TNFSF4;IRF4;RUNX1
341		protein phosphorylation	1860	47	0.000365795	0.00974523	EPHA3;PKN2;PRKCQ;MAP4K4;PTPRC;BRAP;CSF3;IL2;PPARGC1A;IL4;RAD50;IL5;CCL20;TNFAIP3;TNFSF11;MED1;DCLK1;IL2RA;PRR5L;IL6;RPS6KC1;MYC;ITPKA;IL21;SMAD4;TNFRSF11A;TSLP;CAMK4;HHEX;EPHB1;ADORA1;NOD2;CDK12;HEXIM2;IL13;GPR183;INSR;STAT5B;TLR6;TNFSF15;HEXIM1;CHP1;RELN;ZGPAT;SYNGAP1;PSAP;CCNI2
342		regulation of myeloid leukocyte differentiation	114	8	0.000366612	0.00974523	IL4;IL5;TNFSF11;NDFIP1;MYC;CAMK4;RUNX1;TOB2
343		gland development	434	17	0.000390517	0.0103359	PTCD2;ACO2;TNFAIP3;TNFSF11;MED1;THRA;ETS1;SMAD4;TNFRSF11A;IGSF3;BCL2L11;STAT6;SMAD3;INSR;ID4;STAT5B;PSAP
344		regulation of peptidyl-tyrosine phosphorylation	244	12	0.000391767	0.0103359	PTPRC;CSF3;IL2;IL4;IL5;IL6;IL21;TSLP;ADORA1;IL13;RELN;ZGPAT
345		response to lipopolysaccharide	317	14	0.000392243	0.0103359	SBNO2;NOS1;NFKBIA;CSF3;PPARGC1A;FASLG;TNFSF4;TNFAIP3;IL6;TNFRSF11A;NOD2;IL13;NFKBIL1;LTA
346		regulation of T cell mediated immunity	63	6	0.000396257	0.0104115	TBX21;PTPRC;IL1R1;IL18R1;TNFSF4;IL6
347		regulation of cell killing	88	7	0.000399974	0.0104789	PTPRC;IL4;IL21;BCL2L11;IL13;STAT5B;MICB
348		regulation of transport	1765	45	0.00041071	0.0107206	EPHA3;ATG5;MAP4K4;IL4R;PTPRC;NOS1;NFKBIA;FBXL20;IL2;PPARGC1A;RAB5B;IL5;IL1RL1;TNFSF4;TNFAIP3;TNFSF11;LRP1;MED1;MKLN1;NDFIP1;UBAC2;PRR5L;IL6;IL33;LRRC32;SMAD4;TNFRSF11A;STAC2;ATG3;ILDR1;TSLP;KCNJ6;FCER1G;ADORA1;SMAD3;NOD2;IL13;INSR;TLR1;TLR6;GAS1;CHP1;RELN;ATXN2;TMSB4X
349		regulation of protein secretion	436	17	0.000411562	0.0107206	ATG5;MAP4K4;IL4R;IL2;IL5;IL1RL1;TNFSF4;TNFAIP3;IL6;IL33;LRRC32;TSLP;NOD2;IL13;TLR1;TLR6;TMSB4X
350		cytokine secretion	211	11	0.000417899	0.0108546	ATG5;IL4R;IL1RL1;TNFAIP3;IL33;LRRC32;TSLP;NOD2;TLR1;TLR6;TMSB4X
351		regulation of toll-like receptor signaling pathway	64	6	0.000431724	0.0111554	TNFAIP3;IRF1;IRF4;TLR1;TLR6;NFKBIL1
352		positive regulation of T cell mediated immunity	42	5	0.000431934	0.0111554	PTPRC;IL1R1;IL18R1;TNFSF4;IL6
353		cytoplasmic sequestering of protein	24	4	0.000446944	0.0115104	NFKBIA;MDFI;NFKBIL1;TMSB4X
354		nitric oxide biosynthetic process	65	6	0.000469619	0.0120295	RORA;NOS1;CYP1B1;SMAD3;INSR;TLR6
355		cell motility	1518	40	0.000471072	0.0120295	EPHA3;PKN2;PRKCQ;MAP4K4;TBX21;PTPRC;SLC7A5;ITGB8;PPARGC1A;IL4;CCL20;IL1R1;TNFAIP3;TNFSF11;LRP1;GPR18;SLC7A10;DCLK1;ETS1;PRR5L;IL6;IL33;CYP1B1;TNFRSF11A;GRB7;RERE;PTPRK;EPHB1;FCER1G;CXCR5;ADORA1;SMAD3;GPR183;SEMA3E;INSR;STAT5B;OLIG3;FMNL1;RELN;TMSB4X
356		localization of cell	1518	40	0.000471072	0.0120295	EPHA3;PKN2;PRKCQ;MAP4K4;TBX21;PTPRC;SLC7A5;ITGB8;PPARGC1A;IL4;CCL20;IL1R1;TNFAIP3;TNFSF11;LRP1;GPR18;SLC7A10;DCLK1;ETS1;PRR5L;IL6;IL33;CYP1B1;TNFRSF11A;GRB7;RERE;PTPRK;EPHB1;FCER1G;CXCR5;ADORA1;SMAD3;GPR183;SEMA3E;INSR;STAT5B;OLIG3;FMNL1;RELN;TMSB4X
357		negative regulation of transcription by RNA polymerase II	835	26	0.000473903	0.0120679	TBX21;PHF14;KLF3;CUX2;BACH2;MDFI;FASLG;BATF3;MED1;THRA;MYC;SMAD4;RORC;HHEX;JAZF1;RUNX1;STAT6;SMAD3;HEXIM2;ID4;OVOL1;OLIG3;TBL1XR1;CIITA;HEXIM1;ZGPAT
358		positive regulation of protein transport	402	16	0.000485736	0.0123347	IL4R;IL2;IL5;IL1RL1;TNFSF4;LRP1;MED1;PRR5L;IL6;IL33;TSLP;SMAD3;NOD2;IL13;TLR1;CHP1
359		response to tumor necrosis factor	251	12	0.000504726	0.0127812	RORA;NFKBIA;PPARGC1A;CCL20;TNFSF4;TNFAIP3;TNFSF11;TRAF3;TNFRSF11A;TNFSF15;TMSB4X;LTA
360		response to interleukin-1	150	9	0.000508555	0.0128424	RORA;NFKBIA;CCL20;IL1R1;IL1RL2;ETS1;IL6;TNFRSF11A;NOD2
361		positive regulation of cell differentiation	933	28	0.000513489	0.0129311	EPHA3;IL4R;PTPRC;CSF3;IL2;CUX2;IL4;IL5;IL1RL2;TNFSF4;TNFSF11;MED1;IL2RA;ETS1;TESPA1;IL6;ITPKA;ZNF365;SMAD4;ARNT;PTPRD;RUNX1;SMAD3;IL13;ID4;STAT5B;RELN;LTA
362		activation of innate immune response	252	12	0.000522906	0.0131319	NFKBIA;TNFAIP3;IRF1;TRAF3;IRF4;FCER1G;NOD2;TLR1;TLR6;HEXIM1;NFKBIL1;MUC21
363		detection of molecule of bacterial origin	11	3	0.000533372	0.0133211	NOD2;TLR1;TLR6
364		regulation of toll-like receptor 2 signaling pathway	11	3	0.000533372	0.0133211	TNFAIP3;TLR1;TLR6
365		positive regulation of tyrosine phosphorylation of STAT protein	67	6	0.000553153	0.0137773	IL2;IL4;IL6;IL21;TSLP;IL13
366		locomotion	1738	44	0.000558161	0.013864	EPHA3;PKN2;PRKCQ;MAP4K4;TBX21;PTPRC;SLC7A5;ITGB8;PPARGC1A;IL4;CCL20;IL1R1;TNFAIP3;TNFSF11;LRP1;GPR18;SLC7A10;KIF3A;DCLK1;ETS1;PRR5L;IL6;IL33;CYP1B1;SMAD4;TNFRSF11A;GRB7;RERE;PTPRK;EPHB1;FCER1G;CXCR5;ADORA1;SMAD3;GPR183;SEMA3E;INSR;STAT5B;OLIG3;COLEC10;FMNL1;RELN;TMSB4X;TRIM26
367		dendrite development	219	11	0.000571157	0.0141097	IL2;CUX2;DCLK1;ITPKA;ZNF365;RERE;KLHL1;PTPRD;EPHB1;RELN;SYNGAP1
368		positive regulation of DNA metabolic process	219	11	0.000571157	0.0141097	RTEL1;PRKCQ;TBX21;PTPRC;IL2;PPARGC1A;IL4;RAD50;TNFSF4;MYC;STAT6
369		regulation of phosphate metabolic process	1690	43	0.000586948	0.0144605	EPHA3;MAP4K4;PTPRC;NOS1;CSF3;IL2;PPARGC1A;IL4;RAD50;IL5;CCL20;TNFAIP3;TNFSF11;ZCCHC9;PRR5L;IL6;MYC;IL21;SMAD4;TNFRSF11A;ARNT;TSLP;HHEX;EPHB1;SPPL3;ADORA1;SMAD3;NOD2;CDK12;HEXIM2;IL13;GPR183;INSR;TLR6;TNFSF15;HEXIM1;CHP1;RELN;ZGPAT;SYNGAP1;PSAP;CCNI2;TMSB4X
370		regulation of tissue remodeling	68	6	0.000599026	0.0147182	IL2;TNFAIP3;TNFSF11;IL6;IL21;TNFRSF11A
371		regulation of phosphorus metabolic process	1692	43	0.000601439	0.0147377	EPHA3;MAP4K4;PTPRC;NOS1;CSF3;IL2;PPARGC1A;IL4;RAD50;IL5;CCL20;TNFAIP3;TNFSF11;ZCCHC9;PRR5L;IL6;MYC;IL21;SMAD4;TNFRSF11A;ARNT;TSLP;HHEX;EPHB1;SPPL3;ADORA1;SMAD3;NOD2;CDK12;HEXIM2;IL13;GPR183;INSR;TLR6;TNFSF15;HEXIM1;CHP1;RELN;ZGPAT;SYNGAP1;PSAP;CCNI2;TMSB4X
372		negative regulation of cell proliferation	667	22	0.000613804	0.0149623	PHF14;IL2;PPARGC1A;TNFAIP3;IRF1;MED1;NDFIP1;IL2RA;ETS1;IL6;MYC;LRRC32;CYP1B1;SMAD4;PTPRK;EPHB1;ADORA1;C18orf54;SMAD3;OVOL1;TOB2;LTA
373		T cell lineage commitment	26	4	0.000613897	0.0149623	TBX21;IL6;IRF4;STAT6
374		negative regulation of defense response	187	10	0.000623556	0.0151571	RORA;PTPRC;IL2;TNFAIP3;NDFIP1;IL2RA;ETS1;ADORA1;SMAD3;MICB
375		regulation of protein phosphorylation	1388	37	0.000633978	0.0153693	EPHA3;MAP4K4;PTPRC;CSF3;IL2;PPARGC1A;IL4;RAD50;IL5;CCL20;TNFAIP3;TNFSF11;PRR5L;IL6;MYC;IL21;SMAD4;TNFRSF11A;TSLP;HHEX;EPHB1;ADORA1;NOD2;CDK12;HEXIM2;IL13;GPR183;INSR;TLR6;TNFSF15;HEXIM1;CHP1;RELN;ZGPAT;SYNGAP1;PSAP;CCNI2
376		regulation of secretion by cell	714	23	0.000639067	0.0154515	ATG5;MAP4K4;IL4R;FBXL20;IL2;IL5;IL1RL1;TNFSF4;TNFAIP3;TNFSF11;IL6;IL33;LRRC32;SMAD4;ILDR1;TSLP;FCER1G;ADORA1;NOD2;IL13;TLR1;TLR6;TMSB4X
377		negative regulation of DNA-binding transcription factor activity	155	9	0.000644738	0.0155472	NFKBIA;MDFI;TNFSF4;TNFAIP3;TRAF3;CYP1B1;CHP1;NFKBIL1;TMSB4X
378		nitric oxide metabolic process	69	6	0.000647797	0.0155797	RORA;NOS1;CYP1B1;SMAD3;INSR;TLR6
379		positive regulation of protein modification process	1190	33	0.000652046	0.0156405	EPHA3;MAP4K4;PTPRC;NOS1;CSF3;IL2;PPARGC1A;PHF1;IL4;RAD50;IL5;CCL20;TNFSF11;NDFIP1;PRR5L;IL6;IL21;SMAD4;TNFRSF11A;ARNT;TSLP;EPHB1;SPPL3;ADORA1;NOD2;IL13;GPR183;INSR;TLR6;TNFSF15;CHP1;RELN;PSAP
380		peptide secretion	582	20	0.00065553	0.0156827	ATG5;MAP4K4;IL4R;IL2;IL5;IL1RL1;TNFSF4;TNFAIP3;TNFSF11;IL6;IL33;LRRC32;ILDR1;TSLP;ADORA1;NOD2;IL13;TLR1;TLR6;TMSB4X
381		positive regulation of nucleotide metabolic process	46	5	0.000662273	0.0157199	NOS1;PPARGC1A;ARNT;INSR;TMSB4X
382		positive regulation of purine nucleotide metabolic process	46	5	0.000662273	0.0157199	NOS1;PPARGC1A;ARNT;INSR;TMSB4X
383		regulation of interleukin-10 production	46	5	0.000662273	0.0157199	TNFSF4;IRF4;TSLP;FCER1G;NOD2
384		positive regulation of cold-induced thermogenesis	96	7	0.000677269	0.016034	IL4R;PPARGC1A;IL4;THRA;IRF4;STAT6;IL13
385		negative T cell selection	12	3	0.000703143	0.0164326	ATG5;PTPRC;THEMIS
386		detection of bacterium	12	3	0.000703143	0.0164326	NOD2;TLR1;TLR6
387		interleukin-2-mediated signaling pathway	12	3	0.000703143	0.0164326	IL2;IL2RA;STAT5B
388		nucleotide-binding oligomerization domain containing 2 signaling pathway	12	3	0.000703143	0.0164326	NFKBIA;TNFAIP3;NOD2
389		T-helper 17 cell lineage commitment	12	3	0.000703143	0.0164326	TBX21;IL6;IRF4
390		positive regulation of secretion by cell	376	15	0.000708677	0.0165194	IL4R;IL2;IL5;IL1RL1;TNFSF4;TNFSF11;IL6;IL33;SMAD4;ILDR1;TSLP;FCER1G;NOD2;IL13;TLR1
391		cellular ion homeostasis	630	21	0.000713127	0.0165806	ATG5;CYBRD1;SCGN;PTPRC;NOS1;IL2;SLC9A2;FASLG;GPR18;NDFIP1;MYC;SMAD4;XPR1;SPPL3;CXCR5;FLVCR1;ADORA1;SMAD3;IL13;SLC9A4;CHP1
392		cellular chemical homeostasis	766	24	0.000719943	0.0166964	ATG5;MAP4K4;CYBRD1;SCGN;PTPRC;NOS1;IL2;PPARGC1A;SLC9A2;FASLG;GPR18;NDFIP1;MYC;SMAD4;XPR1;SPPL3;CXCR5;FLVCR1;ADORA1;SMAD3;IL13;ORMDL3;SLC9A4;CHP1
393		postsynapse organization	158	9	0.000739846	0.0171143	CUX2;DGKB;ITPKA;ZNF365;PTPRD;EPHB1;INSR;RELN;SYNGAP1
394		leukocyte migration	419	16	0.000757869	0.0174868	TBX21;SLC7A5;CCL20;IL1R1;TNFSF11;GPR18;SLC7A10;IL6;IL33;TNFRSF11A;GRB7;FCER1G;CXCR5;ADORA1;GPR183;STAT5B
395		regulation of secretion	771	24	0.000788008	0.0181361	ATG5;MAP4K4;IL4R;FBXL20;IL2;IL5;IL1RL1;TNFSF4;TNFAIP3;TNFSF11;IL6;IL33;LRRC32;SMAD4;TNFRSF11A;ILDR1;TSLP;FCER1G;ADORA1;NOD2;IL13;TLR1;TLR6;TMSB4X
396		interleukin-10 production	48	5	0.000807012	0.0185266	TNFSF4;IRF4;TSLP;FCER1G;NOD2
397		negative regulation of cyclin-dependent protein serine/threonine kinase activity	28	4	0.000820843	0.0187967	TNFAIP3;HHEX;HEXIM2;HEXIM1
398		innate immune response-activating signal transduction	230	11	0.000856169	0.0195564	NFKBIA;TNFAIP3;IRF1;TRAF3;IRF4;FCER1G;NOD2;TLR1;TLR6;NFKBIL1;MUC21
399		cellular homeostasis	917	27	0.000862656	0.0196551	RTEL1;ATG5;MAP4K4;CYBRD1;SCGN;PTPRC;NOS1;IL2;PPARGC1A;SLC9A2;FASLG;GPR18;NDFIP1;IL6;MYC;SMAD4;XPR1;SPPL3;CXCR5;FLVCR1;ADORA1;SMAD3;IL13;ORMDL3;SLC9A4;CHP1;TXNDC8
400		positive regulation of mast cell activation involved in immune response	13	3	0.000903785	0.0202372	IL4R;FCER1G;IL13
401		positive regulation of mast cell degranulation	13	3	0.000903785	0.0202372	IL4R;FCER1G;IL13
402		positive regulation of chemokine secretion	13	3	0.000903785	0.0202372	IL4R;IL1RL1;IL33
403		T-helper 2 cell cytokine production	13	3	0.000903785	0.0202372	TBX21;IL4;IL6
404		detection of other organism	13	3	0.000903785	0.0202372	NOD2;TLR1;TLR6
405		cellular response to interleukin-2	13	3	0.000903785	0.0202372	IL2;IL2RA;STAT5B
406		positive regulation of interleukin-5 production	13	3	0.000903785	0.0202372	IL1RL1;IL33;TSLP
407		positive regulation of erythrocyte differentiation	29	4	0.000940834	0.0208613	MED1;ETS1;ARNT;STAT5B
408		positive regulation of acute inflammatory response	29	4	0.000940834	0.0208613	TNFSF11;IL6;TNFRSF11A;FCER1G
409		negative regulation of cyclin-dependent protein kinase activity	29	4	0.000940834	0.0208613	TNFAIP3;HHEX;HEXIM2;HEXIM1
410		myeloid dendritic cell activation	29	4	0.000940834	0.0208613	IL4;BATF3;IRF4;CAMK4
411		multicellular organismal homeostasis	470	17	0.000951782	0.0210527	IL4R;PPARGC1A;IL4;IL18R1;TNFAIP3;TNFSF11;THRA;WDR36;IL6;IRF4;TNFRSF11A;FLG;ADORA1;STAT6;NOD2;IL13;HRNR
412		toll-like receptor signaling pathway	132	8	0.000969749	0.021398	NFKBIA;TNFAIP3;IRF1;TRAF3;IRF4;TLR1;TLR6;NFKBIL1
413		dendritic spine organization	75	6	0.00100835	0.022196	CUX2;ITPKA;ZNF365;EPHB1;INSR;RELN
414		defense response to other organism	473	17	0.00102015	0.0224014	IL4R;PTPRC;POLR3H;CCL20;TNFSF4;TNFAIP3;IRF1;TRAF3;IL2RA;IL6;IL33;IRF4;FCER1G;NOD2;TLR6;MICB;LTA
415		positive regulation of chemokine production	51	5	0.0010667	0.0233671	IL4R;IL1RL1;IL6;IL33;TSLP
416		positive regulation of tissue remodeling	30	4	0.00107265	0.0233848	IL2;TNFSF11;IL21;TNFRSF11A
417		positive regulation of ATP biosynthetic process	30	4	0.00107265	0.0233848	PPARGC1A;ARNT;INSR;TMSB4X
418		regulation of chemokine secretion	14	3	0.00113732	0.0245591	IL4R;IL1RL1;IL33
419		negative regulation of type 2 immune response	14	3	0.00113732	0.0245591	TBX21;NDFIP1;STAT6
420		CD8-positive, alpha-beta T cell differentiation	14	3	0.00113732	0.0245591	GPR18;IRF1;RUNX1
421		response to interleukin-2	14	3	0.00113732	0.0245591	IL2;IL2RA;STAT5B
422		regulation of epithelial cell apoptotic process	77	6	0.00115758	0.0248785	PPARGC1A;IL4;FASLG;TNFAIP3;IL6;IL13
423		regulation of tyrosine phosphorylation of STAT protein	77	6	0.00115758	0.0248785	IL2;IL4;IL6;IL21;TSLP;IL13
424		positive regulation of establishment of protein localization	437	16	0.00117843	0.0252667	IL4R;IL2;IL5;IL1RL1;TNFSF4;LRP1;MED1;PRR5L;IL6;IL33;TSLP;SMAD3;NOD2;IL13;TLR1;CHP1
425		dendrite morphogenesis	137	8	0.00123319	0.0263786	CUX2;DCLK1;ITPKA;ZNF365;RERE;PTPRD;EPHB1;RELN
426		chemokine production	79	6	0.00132317	0.028237	IL4R;IL1RL1;TNFSF4;IL6;IL33;TSLP
427		cellular cation homeostasis	618	20	0.00136013	0.0289576	ATG5;CYBRD1;SCGN;PTPRC;NOS1;IL2;SLC9A2;FASLG;GPR18;NDFIP1;MYC;SMAD4;SPPL3;CXCR5;FLVCR1;ADORA1;SMAD3;IL13;SLC9A4;CHP1
428		regulation of phosphorylation	1500	38	0.00137111	0.0290532	EPHA3;MAP4K4;PTPRC;CSF3;IL2;PPARGC1A;IL4;RAD50;IL5;CCL20;TNFAIP3;TNFSF11;PRR5L;IL6;MYC;IL21;SMAD4;TNFRSF11A;ARNT;TSLP;HHEX;EPHB1;ADORA1;NOD2;CDK12;HEXIM2;IL13;GPR183;INSR;TLR6;TNFSF15;HEXIM1;CHP1;RELN;ZGPAT;SYNGAP1;PSAP;CCNI2
429		regulation of vascular endothelial growth factor production	32	4	0.0013742	0.0290532	RORA;IL6;CYP1B1;ARNT
430		granulocyte differentiation	32	4	0.0013742	0.0290532	CSF3;IL5;RUNX1;L3MBTL3
431		dendritic spine morphogenesis	54	5	0.0013837	0.0291862	CUX2;ITPKA;ZNF365;EPHB1;RELN
432		tyrosine phosphorylation of STAT protein	80	6	0.00141246	0.0297238	IL2;IL4;IL6;IL21;TSLP;IL13
433		inorganic ion homeostasis	712	22	0.00142954	0.0299969	ATG5;CYBRD1;SCGN;PTPRC;NOS1;IL2;SLC9A2;FASLG;TNFSF11;GPR18;NDFIP1;MYC;SMAD4;XPR1;SPPL3;CXCR5;FLVCR1;ADORA1;SMAD3;IL13;SLC9A4;CHP1
434		erythrocyte differentiation	109	7	0.00143204	0.0299969	MED1;THRA;ETS1;ARNT;FLVCR1;STAT5B;L3MBTL3
435		negative regulation of protein transport	174	9	0.00145952	0.0305022	MAP4K4;TNFAIP3;NDFIP1;UBAC2;IL33;LRRC32;TLR6;CHP1;TMSB4X
436		regulation of intracellular signal transduction	1824	44	0.00149419	0.0311553	CLEC16A;EPHA3;RORA;MAP4K4;PTPRC;NOS1;NFKBIA;CSF3;IL2;IL4;IL5;CCL20;IL18R1;FASLG;TNFAIP3;TNFSF11;TCP11;GPR18;NDFIP1;PRR5L;IL6;MYC;CYP1B1;IL21;SMAD4;TNFRSF11A;TSLP;BCL2L11;EPHB1;SPPL3;ADORA1;NOD2;CDK12;IL13;GPR183;INSR;TLR6;TNFSF15;HEXIM1;CHP1;RELN;SYNGAP1;PSAP;TMSB4X
437		regulation of protein modification process	1771	43	0.0015004	0.0312032	EPHA3;ATG5;MAP4K4;PTPRC;NOS1;CSF3;IL2;PPARGC1A;PHF1;IL4;RAD50;IL5;CCL20;TNFAIP3;TNFSF11;NDFIP1;PRR5L;IL6;MYC;IL21;SMAD4;TNFRSF11A;ARNT;TSLP;HHEX;EPHB1;SPPL3;ADORA1;NOD2;CDK12;HEXIM2;IL13;GPR183;INSR;TLR6;TNFSF15;HEXIM1;CHP1;RELN;ZGPAT;SYNGAP1;PSAP;CCNI2
438		interleukin-1-mediated signaling pathway	55	5	0.00150335	0.0312032	NFKBIA;IL1R1;IL1RL2;IL6;NOD2
439		myeloid cell apoptotic process	33	4	0.00154516	0.0318956	THRA;IL6;FCER1G;NOD2
440		cellular response to interleukin-6	33	4	0.00154516	0.0318956	SBNO2;PPARGC1A;IL6;SMAD4
441		cold-induced thermogenesis	142	8	0.00155075	0.0318956	IL4R;PPARGC1A;IL4;IL18R1;THRA;IRF4;STAT6;IL13
442		regulation of cold-induced thermogenesis	142	8	0.00155075	0.0318956	IL4R;PPARGC1A;IL4;IL18R1;THRA;IRF4;STAT6;IL13
443		positive regulation of protein secretion	249	11	0.00162196	0.0332851	IL4R;IL2;IL5;IL1RL1;TNFSF4;IL6;IL33;TSLP;NOD2;IL13;TLR1
444		negative regulation of cellular macromolecule biosynthetic process	1359	35	0.00162811	0.0333359	SBNO2;SMARCE1;TBX21;PHF14;KLF3;CUX2;BACH2;MDFI;IL4;FASLG;TNFSF4;IKZF4;BATF3;IRF1;MED1;THRA;MYC;SMAD4;GRB7;RORC;HHEX;PTPRK;JAZF1;RUNX1;STAT6;SMAD3;HEXIM2;ID4;OVOL1;ZBTB38;OLIG3;TBL1XR1;CIITA;HEXIM1;ZGPAT
445		negative regulation of establishment of protein localization	177	9	0.00164243	0.0335536	MAP4K4;TNFAIP3;NDFIP1;UBAC2;IL33;LRRC32;TLR6;CHP1;TMSB4X
446		neuron projection organization	83	6	0.00170805	0.0347895	CUX2;ITPKA;ZNF365;EPHB1;INSR;RELN
447		chemokine secretion	16	3	0.00171058	0.0347895	IL4R;IL1RL1;IL33
448		vascular endothelial growth factor production	34	4	0.00173037	0.0351133	RORA;IL6;CYP1B1;ARNT
449		pattern recognition receptor signaling pathway	179	9	0.00177428	0.0359242	NFKBIA;TNFAIP3;IRF1;TRAF3;IRF4;NOD2;TLR1;TLR6;NFKBIL1
450		cellular response to hydrogen peroxide	85	6	0.00192972	0.0389846	TNFAIP3;ETS1;IL6;CYP1B1;STAT6;PSAP
451		lymph node development	17	3	0.0020538	0.0413078	TNFRSF11A;CXCR5;LTA
452		toll-like receptor 2 signaling pathway	17	3	0.0020538	0.0413078	TNFAIP3;TLR1;TLR6
453		positive regulation of cell killing	59	5	0.00205913	0.0413235	PTPRC;IL21;BCL2L11;STAT5B;MICB
454		positive regulation of ATP metabolic process	36	4	0.00214595	0.0429711	PPARGC1A;ARNT;INSR;TMSB4X
455		adaptive thermogenesis	150	8	0.00219035	0.0437637	IL4R;PPARGC1A;IL4;IL18R1;THRA;IRF4;STAT6;IL13
456		positive regulation of alpha-beta T cell activation	60	5	0.00221875	0.0442339	PRKCQ;IL4R;PTPRC;TNFSF4;RUNX1
457		erythrocyte homeostasis	118	7	0.00225711	0.0444122	MED1;THRA;ETS1;ARNT;FLVCR1;STAT5B;L3MBTL3
458		MHC protein complex assembly	5	2	0.00226203	0.0444122	HLA-DRB1;HLA-DRA
459		positive regulation of humoral immune response mediated by circulating immunoglobulin	5	2	0.00226203	0.0444122	PTPRC;LTA
460		regulation of T-helper 1 cell cytokine production	5	2	0.00226203	0.0444122	IL1R1;IL18R1
461		positive regulation of T-helper 1 cell cytokine production	5	2	0.00226203	0.0444122	IL1R1;IL18R1
462		negative regulation of toll-like receptor 2 signaling pathway	5	2	0.00226203	0.0444122	TNFAIP3;TLR6
463		thyroid hormone mediated signaling pathway	5	2	0.00226203	0.0444122	MED1;THRA
464		regulation of cell death	1649	40	0.00226677	0.0444122	EPHA3;ATG5;PRKCQ;IP6K2;MAP4K4;PTPRC;BCL2L13;NFKBIA;CSF3;IL2;PPARGC1A;IL4;FASLG;TNFAIP3;LRP1;MED1;THRA;TRAF3;IL6;MYC;CYP1B1;SMAD4;TSLP;BCL2L11;EPHB1;FCER1G;IKZF3;ADORA1;SMAD3;NOD2;IL13;INSR;STAT5B;TLR6;GAS1;TNFSF15;CHP1;SYNGAP1;PSAP;LTA
465		positive regulation of dendrite morphogenesis	37	4	0.00237752	0.0463821	CUX2;ITPKA;PTPRD;RELN
466		response to interleukin-6	37	4	0.00237752	0.0463821	SBNO2;PPARGC1A;IL6;SMAD4
467		cellular iron ion homeostasis	61	5	0.00238719	0.046471	CYBRD1;NDFIP1;MYC;SMAD4;FLVCR1
468		regulation of proton transport	18	3	0.00243689	0.0471502	IL13;CHP1;TMSB4X
469		detection of external biotic stimulus	18	3	0.00243689	0.0471502	NOD2;TLR1;TLR6
470		dendritic spine development	89	6	0.00243764	0.0471502	IL2;CUX2;ITPKA;ZNF365;EPHB1;RELN
471		histone acetylation	153	8	0.00247762	0.0478217	ATG5;NOS1;PPARGC1A;IRF4;SMAD4;RUVBL1;MSL1;SUPT3H
472	Cellular Component	MHC class II protein complex	15	7	2.04547e-10	1.43475e-07	HLA-DQB1;HLA-DRB1;HLA-DQA1;HLA-DRA;HLA-DPB1;HLA-DPA1;HLA-DQA2
473		integral component of lumenal side of endoplasmic reticulum membrane	25	8	3.66319e-10	1.43475e-07	SPPL3;HLA-DQB1;HLA-DRB1;HLA-DQA1;HLA-DRA;HLA-DPB1;HLA-DPA1;HLA-DQA2
474		lumenal side of endoplasmic reticulum membrane	25	8	3.66319e-10	1.43475e-07	SPPL3;HLA-DQB1;HLA-DRB1;HLA-DQA1;HLA-DRA;HLA-DPB1;HLA-DPA1;HLA-DQA2
475		MHC protein complex	21	7	3.47488e-09	1.02075e-06	HLA-DQB1;HLA-DRB1;HLA-DQA1;HLA-DRA;HLA-DPB1;HLA-DPA1;HLA-DQA2
476		side of membrane	481	23	2.16948e-08	5.09827e-06	PTPRC;IL1R1;IL1RL1;FASLG;TRAF3;IL2RA;TNFRSF11A;STAC2;SPPL3;FCER1G;CXCR5;IL13;INSR;HLA-DQB1;D2HGDH;HLA-DRB1;HLA-DQA1;RPS26;HLA-DRA;BTNL2;HLA-DPB1;HLA-DPA1;HLA-DQA2
477		clathrin-coated endocytic vesicle membrane	44	8	4.92715e-08	9.649e-06	TYRP1;HLA-DQB1;HLA-DRB1;HLA-DQA1;HLA-DRA;HLA-DPB1;HLA-DPA1;HLA-DQA2
478		endocytic vesicle membrane	160	12	5.81625e-07	9.76299e-05	ATG5;TYRP1;LRP1;TLR1;TLR6;HLA-DQB1;HLA-DRB1;HLA-DQA1;HLA-DRA;HLA-DPB1;HLA-DPA1;HLA-DQA2
479		clathrin-coated endocytic vesicle	63	8	8.84061e-07	0.000129847	TYRP1;HLA-DQB1;HLA-DRB1;HLA-DQA1;HLA-DRA;HLA-DPB1;HLA-DPA1;HLA-DQA2
480		trans-Golgi network membrane	90	9	1.42516e-06	0.000186063	ARFRP1;AP1S3;HLA-DQB1;HLA-DRB1;HLA-DQA1;HLA-DRA;HLA-DPB1;HLA-DPA1;HLA-DQA2
481		ER to Golgi transport vesicle membrane	57	7	5.46054e-06	0.000641613	HLA-DQB1;HLA-DRB1;HLA-DQA1;HLA-DRA;HLA-DPB1;HLA-DPA1;HLA-DQA2
482		intrinsic component of plasma membrane	1673	41	9.20759e-06	0.000913989	ABCB5;EPHA3;IL4R;PTPRC;SYNDIG1;ITGB8;IL1R1;IL1RL2;FASLG;TNFSF4;TNFSF11;LRP1;GPR18;TSPAN8;SLC7A10;TRAF3;DCLK1;IL6;LRRC32;XPR1;PTPRK;PTPRD;EPHB1;KCNJ6;FCER1G;CXCR5;FLVCR1;ADORA1;GPR183;SEMA3E;INSR;TLR1;TLR6;GAS1;TNFSF15;BTLA;HLA-DQA1;SLC2A10;HLA-DRA;HLA-DPA1;HLA-DQA2
483		cell surface	782	25	9.33435e-06	0.000913989	PTPRC;ITGB8;IL1R1;IL1RL1;FASLG;TNFSF4;TSPAN8;CDHR3;IL2RA;LRRC32;TNFRSF11A;IGSF3;PTPRK;FCER1G;CXCR5;NOD2;IL13;ELSPBP1;INSR;HLA-DRB1;HLA-DRA;BTNL2;MICB;HLA-DPB1;HLA-DPA1
484		endocytic vesicle	289	14	1.20013e-05	0.00108473	ATG5;TYRP1;RAB5B;LRP1;TLR1;TLR6;HLA-DQB1;FMNL1;HLA-DRB1;HLA-DQA1;HLA-DRA;HLA-DPB1;HLA-DPA1;HLA-DQA2
485		integral component of plasma membrane	1596	39	1.69886e-05	0.00142583	ABCB5;EPHA3;IL4R;PTPRC;SYNDIG1;ITGB8;IL1R1;IL1RL2;FASLG;TNFSF4;TNFSF11;LRP1;GPR18;TSPAN8;SLC7A10;TRAF3;DCLK1;IL6;LRRC32;PTPRK;PTPRD;EPHB1;KCNJ6;FCER1G;CXCR5;FLVCR1;ADORA1;GPR183;SEMA3E;INSR;TLR1;TLR6;TNFSF15;BTLA;HLA-DQA1;SLC2A10;HLA-DRA;HLA-DPA1;HLA-DQA2
486		Golgi-associated vesicle membrane	106	8	4.4126e-05	0.00345654	SPPL3;HLA-DQB1;HLA-DRB1;HLA-DQA1;HLA-DRA;HLA-DPB1;HLA-DPA1;HLA-DQA2
487		clathrin-coated vesicle membrane	107	8	4.72021e-05	0.0034664	TYRP1;HLA-DQB1;HLA-DRB1;HLA-DQA1;HLA-DRA;HLA-DPB1;HLA-DPA1;HLA-DQA2
488		plasma membrane protein complex	558	19	5.08134e-05	0.0035121	NOS1;ITGB8;LRP1;CDHR3;TRAF3;IL6;KCNJ6;FCER1G;INSR;TLR1;TLR6;HLA-DQB1;HLA-DRB1;HLA-DQA1;CD247;HLA-DRA;HLA-DPB1;HLA-DPA1;HLA-DQA2
489		COPII-coated ER to Golgi transport vesicle	87	7	8.88262e-05	0.00579838	HLA-DQB1;HLA-DRB1;HLA-DQA1;HLA-DRA;HLA-DPB1;HLA-DPA1;HLA-DQA2
490		intrinsic component of endoplasmic reticulum membrane	154	9	0.000109622	0.00677925	SPPL3;PGAP3;HLA-DQB1;HLA-DRB1;HLA-DQA1;HLA-DRA;HLA-DPB1;HLA-DPA1;HLA-DQA2
491		lysosomal membrane	345	13	0.000307758	0.0177042	CLEC16A;CYBRD1;LRP1;AP1S3;HLA-DQB1;HLA-DRB1;HLA-DQA1;PSAP;HLA-DRA;HLA-DPB1;HLA-DPA1;HLA-DQA2;AP5B1
492		lytic vacuole membrane	346	13	0.000316415	0.0177042	CLEC16A;CYBRD1;LRP1;AP1S3;HLA-DQB1;HLA-DRB1;HLA-DQA1;PSAP;HLA-DRA;HLA-DPB1;HLA-DPA1;HLA-DQA2;AP5B1
493		receptor complex	396	14	0.000346806	0.0179958	EPHA3;IL4R;ITGB8;LRP1;TRAF3;IL6;EPHB1;PLXDC1;SMAD3;LRP1B;INSR;TLR1;TLR6;CD247
494		interstitial matrix	12	3	0.000354962	0.0179958	CCDC80;ABI3BP;NAV2
495		clathrin-coated vesicle	181	9	0.000367573	0.0179958	TYRP1;LRP1;HLA-DQB1;HLA-DRB1;HLA-DQA1;HLA-DRA;HLA-DPB1;HLA-DPA1;HLA-DQA2
496		integral component of endoplasmic reticulum membrane	146	8	0.000408287	0.0191895	SPPL3;HLA-DQB1;HLA-DRB1;HLA-DQA1;HLA-DRA;HLA-DPB1;HLA-DPA1;HLA-DQA2
497		vesicle membrane	767	21	0.000424729	0.0191945	ATG5;SCGN;PTPRC;NOS1;TYRP1;RAB5B;LRP1;GPR18;AP1S3;FCER1G;ORMDL3;TLR1;TLR6;HLA-DQB1;HLA-DRB1;HLA-DQA1;PSAP;HLA-DRA;HLA-DPB1;HLA-DPA1;HLA-DQA2
498		trans-Golgi network	227	10	0.000459008	0.0199754	ARFRP1;AP1S3;HLA-DQB1;HLA-DRB1;HLA-DQA1;HLA-DRA;ATXN2;HLA-DPB1;HLA-DPA1;HLA-DQA2
499		transport vesicle membrane	198	9	0.000703773	0.0295333	SCGN;RAB5B;HLA-DQB1;HLA-DRB1;HLA-DQA1;HLA-DRA;HLA-DPB1;HLA-DPA1;HLA-DQA2
500		cytoplasmic vesicle membrane	746	20	0.000757229	0.0298333	ATG5;SCGN;PTPRC;TYRP1;RAB5B;LRP1;GPR18;AP1S3;FCER1G;ORMDL3;TLR1;TLR6;HLA-DQB1;HLA-DRB1;HLA-DQA1;PSAP;HLA-DRA;HLA-DPB1;HLA-DPA1;HLA-DQA2
501		cytoplasmic vesicle part	1462	32	0.000761701	0.0298333	CLEC16A;ATG5;SCGN;PTPRC;SYNDIG1;TYRP1;PSMD3;RAB5B;FASLG;LRP1;F13A1;GPR18;NDFIP1;AP1S3;EPHB1;SPPL3;FCER1G;GLB1;INSR;ORMDL3;TLR1;TLR6;HLA-DQB1;HLA-DRB1;HLA-DQA1;PSAP;HRNR;HLA-DRA;TMSB4X;HLA-DPB1;HLA-DPA1;HLA-DQA2
502		external side of plasma membrane	289	11	0.000818673	0.0310304	PTPRC;IL1R1;IL1RL1;FASLG;IL2RA;TNFRSF11A;FCER1G;CXCR5;IL13;INSR;BTNL2
503		Golgi-associated vesicle	169	8	0.00106777	0.0372909	SPPL3;HLA-DQB1;HLA-DRB1;HLA-DQA1;HLA-DRA;HLA-DPB1;HLA-DPA1;HLA-DQA2
504		coated vesicle membrane	169	8	0.00106777	0.0372909	TYRP1;HLA-DQB1;HLA-DRB1;HLA-DQA1;HLA-DRA;HLA-DPB1;HLA-DPA1;HLA-DQA2
505		extracellular matrix	496	15	0.00107906	0.0372909	CCDC80;SERAC1;F13A1;LRRC32;FLG;ABI3BP;ADAMTS4;NAV2;HPSE2;RELN;PSAP;HRNR;COL11A2;LRRC3C;LINGO4
506		vacuolar membrane	397	13	0.00113729	0.0376709	CLEC16A;CYBRD1;LRP1;AP1S3;HLA-DQB1;HLA-DRB1;HLA-DQA1;PSAP;HLA-DRA;HLA-DPB1;HLA-DPA1;HLA-DQA2;AP5B1
507		vacuolar part	552	16	0.00115417	0.0376709	CLEC16A;CYBRD1;FASLG;LRP1;AP1S3;GLB1;HLA-DQB1;HLA-DRB1;HLA-DQA1;PSAP;HRNR;HLA-DRA;HLA-DPB1;HLA-DPA1;HLA-DQA2;AP5B1
508		dendrite	608	17	0.00120267	0.0381928	SCGN;NOS1;SYNDIG1;PPARGC1A;LRP1;KIF1A;NDFIP1;ITPKA;KLHL1;PTPRK;EPHB1;PLXDC1;ADORA1;INSR;ANKS1B;RELN;SYNGAP1
509		dendritic tree	610	17	0.00124593	0.0385255	SCGN;NOS1;SYNDIG1;PPARGC1A;LRP1;KIF1A;NDFIP1;ITPKA;KLHL1;PTPRK;EPHB1;PLXDC1;ADORA1;INSR;ANKS1B;RELN;SYNGAP1
510		endosome membrane	461	14	0.00151436	0.0456248	CLEC16A;SYNDIG1;TYRP1;RAB5B;NDFIP1;EPHB1;INSR;HLA-DQB1;HLA-DRB1;HLA-DQA1;HLA-DRA;HLA-DPB1;HLA-DPA1;HLA-DQA2
511	Moleclar function	peptide antigen binding	22	7	1.24182e-08	2.3309e-05	SLC7A5;HLA-DQB1;HLA-DRB1;HLA-DQA1;HLA-DRA;HLA-DPB1;HLA-DPA1
512		MHC class II receptor activity	10	5	1.14007e-07	9.05871e-05	HLA-DQB1;HLA-DQA1;HLA-DRA;HLA-DPA1;HLA-DQA2
513		signaling receptor binding	1538	47	1.44785e-07	9.05871e-05	MED24;SMARCE1;PTPRC;PITPNM2;SYNDIG1;ITGB8;CSF3;IL2;PPARGC1A;SH2B3;IL4;IL5;CCL20;IL1R1;FASLG;TNFSF4;TNFSF11;NPY;LRP1;MED1;TSPAN8;TRAF3;TESPA1;IL6;IL33;IL21;ARNT;TSLP;PTPRD;ADORA1;SMAD3;IL13;SEMA3E;INSR;STAT5B;TLR1;TLR6;TNFSF15;TOB2;COLEC10;ANKS1B;RELN;PSAP;BTNL2;MICB;ATXN2;LTA
514		cytokine activity	217	15	3.49633e-07	0.000164065	CSF3;IL2;IL4;IL5;CCL20;FASLG;TNFSF4;TNFSF11;IL6;IL33;IL21;TSLP;IL13;TNFSF15;LTA
515		interleukin-1 receptor activity	7	4	1.19591e-06	0.000424203	IL1R1;IL1RL2;IL1RL1;IL18R1
516		cytokine receptor binding	274	16	1.356e-06	0.000424203	CSF3;IL2;IL4;IL5;CCL20;FASLG;TNFSF4;TNFSF11;TRAF3;IL6;IL21;TSLP;SMAD3;IL13;TNFSF15;LTA
517		tumor necrosis factor receptor binding	31	6	3.56418e-06	0.00095571	FASLG;TNFSF4;TNFSF11;TRAF3;TNFSF15;LTA
518		amide binding	353	17	8.51969e-06	0.00179309	BRAP;NFKBIA;SLC7A5;LRP1;NOD2;INSR;ACOT12;TLR1;TLR6;HLA-DQB1;ACBD4;HLA-DRB1;HLA-DQA1;PSAP;HLA-DRA;HLA-DPB1;HLA-DPA1
519		transcription factor binding	638	24	8.59766e-06	0.00179309	MED24;RORA;SMARCE1;NFKBIA;PPARGC1A;MDFI;IKZF4;MED1;THRA;ETS1;MYC;IRF4;SMAD4;RERE;RORC;ARNT;HHEX;SMAD3;CDK12;ID4;STAT5B;RUVBL1;CIITA;TOB2
520		antigen binding	55	7	1.00347e-05	0.00188352	SLC7A5;HLA-DQB1;HLA-DRB1;HLA-DQA1;HLA-DRA;HLA-DPB1;HLA-DPA1
521		transcription regulatory region DNA binding	896	29	1.70898e-05	0.00278614	RORA;SMARCE1;TBX21;KLF3;CUX2;BACH2;IKZF4;BATF3;IRF1;MED1;THRA;ETS1;MYC;IRF4;SMAD4;RORC;ARNT;HHEX;RUNX1;IKZF3;STAT6;SMAD3;TEF;CDK12;OVOL1;STAT5B;TBL1XR1;CIITA;ZGPAT
522		regulatory region nucleic acid binding	898	29	1.78123e-05	0.00278614	RORA;SMARCE1;TBX21;KLF3;CUX2;BACH2;IKZF4;BATF3;IRF1;MED1;THRA;ETS1;MYC;IRF4;SMAD4;RORC;ARNT;HHEX;RUNX1;IKZF3;STAT6;SMAD3;TEF;CDK12;OVOL1;STAT5B;TBL1XR1;CIITA;ZGPAT
523		oxysterol binding	5	3	2.53967e-05	0.00366689	RORA;RORC;GPR183
524		tumor necrosis factor receptor superfamily binding	46	6	3.81509e-05	0.00511495	FASLG;TNFSF4;TNFSF11;TRAF3;TNFSF15;LTA
525		sequence-specific DNA binding	1097	32	4.72506e-05	0.00591262	RORA;SMARCE1;TBX21;KLF3;PPARGC1A;CUX2;BACH2;PHF1;RAD50;IKZF4;BATF3;IRF1;MED1;THRA;ETS1;MYC;IRF4;SMAD4;RERE;RORC;ARNT;HHEX;RUNX1;IKZF3;ORC5;STAT6;SMAD3;TEF;OVOL1;STAT5B;ZBTB38;ZGPAT
526		peptide binding	293	14	5.87001e-05	0.00688626	BRAP;NFKBIA;SLC7A5;LRP1;NOD2;INSR;TLR1;TLR6;HLA-DQB1;HLA-DRB1;HLA-DQA1;HLA-DRA;HLA-DPB1;HLA-DPA1
527		molecular transducer activity	1488	39	6.96718e-05	0.00769259	MED24;EPHA3;RORA;IL4R;PTPRC;ITGB8;IL1R1;IL1RL2;IL1RL1;IL18R1;NPY;LRP1;GPR18;MED1;THRA;IL2RA;SMAD4;TNFRSF11A;XPR1;RORC;PTPRK;PTPRD;EPHB1;FCER1G;CXCR5;ADORA1;SMAD3;CDK12;GPR183;INSR;TLR1;TLR6;HLA-DQB1;BTLA;HLA-DQA1;CD247;HLA-DRA;HLA-DPA1;HLA-DQA2
528		growth factor receptor binding	132	9	9.03464e-05	0.00896986	CSF3;IL2;IL4;IL5;IL1R1;IL6;IL21;TSLP;ATXN2
529		receptor ligand activity	468	18	9.07978e-05	0.00896986	CSF3;IL2;IL4;IL5;CCL20;FASLG;TNFSF4;TNFSF11;NPY;IL6;IL33;IL21;TSLP;IL13;SEMA3E;TNFSF15;COLEC10;LTA
530		double-stranded DNA binding	915	27	0.000160827	0.0150936	RORA;SMARCE1;KLF3;CUX2;BACH2;RAD50;BATF3;IRF1;MED1;THRA;ETS1;MYC;IRF4;SMAD4;RORC;ARNT;HHEX;RUNX1;IKZF3;ORC5;STAT6;SMAD3;TEF;OVOL1;STAT5B;RAD51B;ZGPAT
531		sequence-specific double-stranded DNA binding	823	25	0.000183333	0.0163865	RORA;SMARCE1;KLF3;CUX2;BACH2;BATF3;IRF1;MED1;THRA;ETS1;MYC;IRF4;SMAD4;RORC;ARNT;HHEX;RUNX1;IKZF3;ORC5;STAT6;SMAD3;TEF;OVOL1;STAT5B;ZGPAT
532		RNA polymerase II regulatory region sequence-specific DNA binding	729	23	0.000195038	0.0166403	RORA;SMARCE1;KLF3;CUX2;BACH2;BATF3;IRF1;MED1;THRA;ETS1;MYC;IRF4;SMAD4;RORC;HHEX;RUNX1;IKZF3;STAT6;SMAD3;TEF;OVOL1;STAT5B;ZGPAT
533		RNA polymerase II regulatory region DNA binding	735	23	0.000219504	0.0179135	RORA;SMARCE1;KLF3;CUX2;BACH2;BATF3;IRF1;MED1;THRA;ETS1;MYC;IRF4;SMAD4;RORC;HHEX;RUNX1;IKZF3;STAT6;SMAD3;TEF;OVOL1;STAT5B;ZGPAT
534		RNA polymerase II proximal promoter sequence-specific DNA binding	506	18	0.000238857	0.0186806	RORA;SMARCE1;CUX2;BATF3;IRF1;MED1;ETS1;MYC;IRF4;SMAD4;RORC;HHEX;RUNX1;STAT6;SMAD3;OVOL1;STAT5B;ZGPAT
535		cytokine receptor activity	92	7	0.000281393	0.0207076	IL4R;IL1R1;IL1RL2;IL1RL1;IL18R1;IL2RA;CXCR5
536		receptor regulator activity	514	18	0.000288748	0.0207076	CSF3;IL2;IL4;IL5;CCL20;FASLG;TNFSF4;TNFSF11;NPY;IL6;IL33;IL21;TSLP;IL13;SEMA3E;TNFSF15;COLEC10;LTA
537		signaling receptor activity	1429	36	0.000297871	0.0207076	MED24;EPHA3;RORA;IL4R;PTPRC;ITGB8;IL1R1;IL1RL2;IL1RL1;IL18R1;NPY;LRP1;GPR18;MED1;THRA;IL2RA;TNFRSF11A;XPR1;RORC;PTPRK;PTPRD;EPHB1;FCER1G;CXCR5;ADORA1;GPR183;INSR;TLR1;TLR6;HLA-DQB1;BTLA;HLA-DQA1;CD247;HLA-DRA;HLA-DPA1;HLA-DQA2
538		proximal promoter sequence-specific DNA binding	523	18	0.00035552	0.0238326	RORA;SMARCE1;CUX2;BATF3;IRF1;MED1;ETS1;MYC;IRF4;SMAD4;RORC;HHEX;RUNX1;STAT6;SMAD3;OVOL1;STAT5B;ZGPAT
539		transcription regulatory region sequence-specific DNA binding	781	23	0.000516271	0.0334152	RORA;SMARCE1;KLF3;CUX2;BACH2;BATF3;IRF1;MED1;THRA;ETS1;MYC;IRF4;SMAD4;RORC;HHEX;RUNX1;IKZF3;STAT6;SMAD3;TEF;OVOL1;STAT5B;ZGPAT
540		transcription coregulator activity	551	18	0.000656197	0.0410561	MED24;SMARCE1;PPARGC1A;BATF3;MED1;THRA;SMAD4;RERE;ARNT;JAZF1;SMAD3;ID4;RUVBL1;OLIG3;TBL1XR1;CIITA;TOB2;SUPT3H
