# Supplementary material for: Identification of Hub Genes and Potential Biomarkers for Childhood Asthma by Utilizing an Established Bioinformatic Analysis Approach
Source: Biomedicines. 2022 Sep 16;10(9):2311. doi: 10.3390/biomedicines10092311 (PMC9496621; doi:10.3390/biomedicines10092311)
Supplement: Supplementary file 1 [file biomedicines-10-02311-s001.zip › Table S4.xlsx]

## Sheet: Sheet1
Table S4. KEGG pathway enrichment analysis of childhood asthma risk genes
No.	Descriptions	No. of reference genes in the category	No. of childhood asthma genes in the category	p-Value	q-Value (FDR)	Enriched genes
1	Th17 cell differentiation	107	26	0	0	PRKCQ;RORA;TBX21;IL4R;NFKBIA;IL2;IL4;IL1R1;IL2RA;IL6;IRF4;IL21;SMAD4;RORC;RUNX1;STAT6;SMAD3;STAT5B;HLA-DQB1;HLA-DRB1;HLA-DQA1;CD247;HLA-DRA;HLA-DPB1;HLA-DPA1;HLA-DQA2
2	Inflammatory bowel disease (IBD)	65	21	0	0	RORA;TBX21;IL4R;IL2;IL4;IL5;IL18R1;IL6;IL21;RORC;STAT6;SMAD3;NOD2;IL13;HLA-DQB1;HLA-DRB1;HLA-DQA1;HLA-DRA;HLA-DPB1;HLA-DPA1;HLA-DQA2
3	Th1 and Th2 cell differentiation	92	19	8.88178e-16	9.65154e-14	PRKCQ;TBX21;IL4R;NFKBIA;IL2;IL4;IL5;IL2RA;STAT6;IL13;STAT5B;HLA-DQB1;HLA-DRB1;HLA-DQA1;CD247;HLA-DRA;HLA-DPB1;HLA-DPA1;HLA-DQA2
4	Allograft rejection	38	13	3.04201e-14	2.47924e-12	IL2;IL4;IL5;FASLG;HLA-DQB1;HLA-DRB1;HLA-DQA1;HLA-DRA;HLA-A;HLA-DPB1;HLA-DPA1;HLA-B;HLA-DQA2
5	Asthma	31	11	1.98863e-12	1.29659e-10	IL4;IL5;FCER1G;IL13;HLA-DQB1;HLA-DRB1;HLA-DQA1;HLA-DRA;HLA-DPB1;HLA-DPA1;HLA-DQA2
6	Graft-versus-host disease	41	12	2.61213e-12	1.41926e-10	IL2;FASLG;IL6;HLA-DQB1;HLA-DRB1;HLA-DQA1;HLA-DRA;HLA-A;HLA-DPB1;HLA-DPA1;HLA-B;HLA-DQA2
7	Autoimmune thyroid disease	53	13	3.77576e-12	1.75842e-10	IL2;IL4;IL5;FASLG;HLA-DQB1;HLA-DRB1;HLA-DQA1;HLA-DRA;HLA-A;HLA-DPB1;HLA-DPA1;HLA-B;HLA-DQA2
8	Type I diabetes mellitus	43	12	4.92417e-12	2.0066e-10	IL2;FASLG;HLA-DQB1;HLA-DRB1;HLA-DQA1;HLA-DRA;HLA-A;HLA-DPB1;LTA;HLA-DPA1;HLA-B;HLA-DQA2
9	Intestinal immune network for IgA production	49	11	5.2362e-10	1.89667e-08	IL2;IL4;IL5;IL6;HLA-DQB1;HLA-DRB1;HLA-DQA1;HLA-DRA;HLA-DPB1;HLA-DPA1;HLA-DQA2
10	Hematopoietic cell lineage	97	14	1.05268e-09	3.2565e-08	IL4R;CSF3;IL4;IL5;IL1R1;IL2RA;IL6;HLA-DQB1;HLA-DRB1;HLA-DQA1;HLA-DRA;HLA-DPB1;HLA-DPA1;HLA-DQA2
11	Cytokine-cytokine receptor interaction	294	23	1.09882e-09	3.2565e-08	IL4R;CSF3;IL2;IL4;IL5;CCL20;IL1R1;IL1RL2;IL1RL1;IL18R1;FASLG;TNFSF4;TNFSF11;IL2RA;IL6;IL33;IL21;TNFRSF11A;TSLP;CXCR5;IL13;TNFSF15;LTA
12	Human T-cell leukemia virus 1 infection	255	20	1.46348e-08	3.97579e-07	NFKBIA;IL2;IL1R1;IL2RA;ETS1;IL6;MYC;SMAD4;SMAD3;STAT5B;HLA-DQB1;HLA-DRB1;HLA-DQA1;HLA-DRA;HLA-A;HLA-DPB1;LTA;HLA-DPA1;HLA-B;HLA-DQA2
13	Epstein-Barr virus infection	201	17	6.52776e-08	1.63696e-06	NFKBIA;PSMD3;TNFAIP3;TRAF3;IL6;MYC;BCL2L11;HLA-DQB1;HLA-DRB1;HLA-DQA1;CD247;HLA-DRA;HLA-A;HLA-DPB1;HLA-DPA1;HLA-B;HLA-DQA2
14	Rheumatoid arthritis	90	11	4.0642e-07	9.46378e-06	CCL20;TNFSF11;IL6;TNFRSF11A;HLA-DQB1;HLA-DRB1;HLA-DQA1;HLA-DRA;HLA-DPB1;HLA-DPA1;HLA-DQA2
15	Viral myocarditis	59	9	7.13913e-07	1.55157e-05	HLA-DQB1;HLA-DRB1;HLA-DQA1;HLA-DRA;HLA-A;HLA-DPB1;HLA-DPA1;HLA-B;HLA-DQA2
16	Antigen processing and presentation	77	10	7.90325e-07	1.61029e-05	HLA-DQB1;CIITA;HLA-DRB1;HLA-DQA1;HLA-DRA;HLA-A;HLA-DPB1;HLA-DPA1;HLA-B;HLA-DQA2
17	Phagosome	152	13	2.25751e-06	4.3291e-05	NOS1;SEC61B;RAB5B;TLR6;HLA-DQB1;HLA-DRB1;HLA-DQA1;HLA-DRA;HLA-A;HLA-DPB1;HLA-DPA1;HLA-B;HLA-DQA2
18	Tuberculosis	179	14	2.62942e-06	4.76218e-05	RAB5B;IL6;FCER1G;NOD2;TLR1;TLR6;HLA-DQB1;CIITA;HLA-DRB1;HLA-DQA1;HLA-DRA;HLA-DPB1;HLA-DPA1;HLA-DQA2
19	Herpes simplex infection	185	14	3.88242e-06	6.66141e-05	NFKBIA;FASLG;TRAF3;IL6;HLA-DQB1;HLA-DRB1;HLA-DQA1;HLA-DRA;HLA-A;HLA-DPB1;LTA;HLA-DPA1;HLA-B;HLA-DQA2
20	JAK-STAT signaling pathway	162	13	4.60536e-06	7.50674e-05	IL4R;CSF3;IL2;IL4;IL5;IL2RA;IL6;MYC;IL21;TSLP;STAT6;IL13;STAT5B
21	Leishmaniasis	74	9	5.0298e-06	7.80817e-05	NFKBIA;IL4;HLA-DQB1;HLA-DRB1;HLA-DQA1;HLA-DRA;HLA-DPB1;HLA-DPA1;HLA-DQA2
22	IL-17 signaling pathway	93	9	3.30563e-05	0.000489835	NFKBIA;CSF3;IL4;IL5;CCL20;TNFAIP3;TRAF3;IL6;IL13
23	Cell adhesion molecules (CAMs)	144	11	4.09236e-05	0.000571283	PTPRC;ITGB8;HLA-DQB1;HLA-DRB1;HLA-DQA1;HLA-DRA;HLA-A;HLA-DPB1;HLA-DPA1;HLA-B;HLA-DQA2
24	Influenza A	171	12	4.20576e-05	0.000571283	NFKBIA;FASLG;IL6;IL33;HLA-DQB1;CIITA;HLA-DRB1;HLA-DQA1;HLA-DRA;HLA-DPB1;HLA-DPA1;HLA-DQA2
25	Staphylococcus aureus infection	56	7	4.93261e-05	0.000643212	HLA-DQB1;HLA-DRB1;HLA-DQA1;HLA-DRA;HLA-DPB1;HLA-DPA1;HLA-DQA2
26	Measles	132	10	9.94459e-05	0.0012469	PRKCQ;NFKBIA;IL2;IL4;FASLG;TNFAIP3;IL2RA;IL6;IL13;STAT5B
27	TNF signaling pathway	110	9	0.000124169	0.00149923	NFKBIA;CCL20;IL18R1;TNFAIP3;IRF1;TRAF3;IL6;NOD2;LTA
28	Toxoplasmosis	113	9	0.000152738	0.0017783	NFKBIA;HLA-DQB1;CIITA;HLA-DRB1;HLA-DQA1;HLA-DRA;HLA-DPB1;HLA-DPA1;HLA-DQA2
29	NF-kappa B signaling pathway	95	8	0.000244345	0.00274678	PRKCQ;NFKBIA;IL1R1;TNFAIP3;TNFSF11;TRAF3;TNFRSF11A;LTA
30	T cell receptor signaling pathway	101	7	0.00190522	0.0204497	PRKCQ;PTPRC;NFKBIA;IL2;IL4;IL5;CD247
31	Pathways in cancer	526	19	0.00194461	0.0204497	IL4R;NFKBIA;IL2;IL4;IL5;FASLG;TRAF3;IL2RA;ETS1;IL6;MYC;SMAD4;ARNT;BCL2L11;RUNX1;STAT6;SMAD3;IL13;STAT5B
32	Chagas disease (American trypanosomiasis)	102	7	0.00201628	0.020534	NFKBIA;IL2;FASLG;IL6;SMAD3;TLR6;CD247
33	Chronic myeloid leukemia	76	6	0.00207859	0.020534	NFKBIA;MYC;SMAD4;RUNX1;SMAD3;STAT5B
34	Hepatitis B	144	8	0.00369837	0.0354608	NFKBIA;FASLG;IL6;MYC;SMAD4;STAT6;SMAD3;STAT5B
