# Supplementary material for: Identification of Hub Genes and Potential Biomarkers for Childhood Asthma by Utilizing an Established Bioinformatic Analysis Approach
Source: Biomedicines. 2022 Sep 16;10(9):2311. doi: 10.3390/biomedicines10092311 (PMC9496621; doi:10.3390/biomedicines10092311)
Supplement: Supplementary file 1 [file biomedicines-10-02311-s001.zip › Table S5.xlsx]

## Sheet: Sheet1
Table S5. MCODE clusters of childhood asthma
Cluster	Score	Nodes	Edges	Node IDs
1	19.615	27	255	NOD2, IL1R1, TLR1, TLR1, TNFSF4, IRF1, TLR6, LTA, IL13,IRF4, CSF3, TSLP, IL33, IL5, CXCR5, PTPRC,IL2, IL4R, STAT6, TBX21, IL6, IL4, STAT5B, IL21, IL2RA, RORC, IL1RL1, SERPINB7
2	5.538	14	36	HLA-DPB1, HLA-A, HLA-DPA1, HLA-DQA1, CIITA, HLA-DRA, HLA-DQB1, HLA-DRB1, TNFAIP3, ETS1, TRAF3, MYC, FASLG, BCL2L11
3	5.143	8	18	GSDMA, LRRC3C, RORA, GSDMB, GRB7, PGAP3, ZPBP2, ORMDL3
4	3.333	4	5	C11orf30, CDHR3, LRRC32, WDR36
5	3.143	8	11	AP1S3, HLA-DQA2, HLA-B, CD247, PRKCQ, NFKBIA, TNFSF11, CCL20
6	3	3	3	KIAA1109, ADAD1, SH2B3
7	3	3	3	MED24, THRA, MED1
8	3	3	3	EXD1, TDRKH, EXD3
